# Supplementary material for: Switchable wetting of oxygen-evolving oxide catalysts
Source: Nat Catal. 2021 Dec 30;5(1):30–6. doi: 10.1038/s41929-021-00723-w (PMC8799463; doi:10.1038/s41929-021-00723-w)
Supplement: Source Data Fig. 1 — Statistical Source Data. [file 41929_2021_723_MOESM6_ESM.zip]

Archive with 2 entries (2 files):
- Source Data Fig. 1C.xlsx
- Source Data Fig. 1E.xlsx
