# Supplementary material for: Switchable wetting of oxygen-evolving oxide catalysts
Source: Nat Catal. 2021 Dec 30;5(1):30–6. doi: 10.1038/s41929-021-00723-w (PMC8799463; doi:10.1038/s41929-021-00723-w)
Supplement: Source Data Fig. 1 — Statistical Source Data. [file 41929_2021_723_MOESM6_ESM.zip › Source Data Fig. 1C.xlsx]

## Sheet: Sheet1
Potetnial (E vs. RHE)	I (mA/cm2)
0.97363	-0.00945
0.9761	-0.00409
0.97701	-0.00382
0.97803	-0.0031
0.97902	-0.00265
0.98004	-0.0022
0.98104	-0.00195
0.98202	-0.00163
0.98301	-0.00146
0.98403	-0.00122
0.98503	-0.00112
0.98603	-0.000907872
0.987	-0.000836234
0.98803	-0.000661907
0.98902	-0.000599861
0.99004	-0.000449787
0.99105	-0.000418766
0.99203	-0.000282495
0.99303	-0.000267408
0.99403	-0.000131613
0.99501	-0.000132079
0.99659	-0.000373227
0.99759	-0.000253263
0.9986	-0.000293849
0.99958	-0.000151511
1.00056	-0.000155788
1.00156	-0.000117423
1.00258	-8.16541e-05
1.00357	-2.23788e-05
1.00453	1.70903e-05
1.00556	3.48902e-05
1.00656	5.78257e-05
1.00756	9.59088e-05
1.00857	0.000152328
1.00959	0.000153199
1.01059	0.000172116
1.01158	0.000162159
1.0126	0.000230282
1.01358	0.000300337
1.01461	0.00039622
1.01558	0.00032503
1.01658	0.00042232
1.01758	0.000411552
1.01859	0.000422439
1.01957	0.000363307
1.02057	0.000505316
1.02155	0.000451333
1.02257	0.000514656
1.02357	0.000448716
1.02454	0.000572661
1.02556	0.000446494
1.02657	0.000602403
1.02755	0.000486613
1.02856	0.000581961
1.02958	0.000520455
1.03056	0.000647324
1.03157	0.000516769
1.03259	0.000639656
1.03358	0.000495757
1.03457	0.000655121
1.03557	0.000487531
1.03659	0.000678776
1.03756	0.000513416
1.03858	0.000642398
1.03955	0.000574289
1.04057	0.0006961
1.04155	0.000579894
1.04256	0.000735463
1.04356	0.000587318
1.04455	0.000722993
1.04555	0.00061224
1.04657	0.000777879
1.04755	0.000660132
1.04855	0.000770052
1.04956	0.000596761
1.05057	0.000695543
1.05156	0.000661082
1.05257	0.000768156
1.05354	0.000715675
1.05458	0.000759325
1.05556	0.000715961
1.05658	0.000815291
1.05756	0.000752429
1.05858	0.000754773
1.05954	0.000751746
1.06059	0.000774133
1.06156	0.000741702
1.06257	0.000789091
1.06356	0.000772219
1.06454	0.000798106
1.06556	0.00079007
1.06655	0.00078115
1.06758	0.00080523
1.06854	0.000778472
1.06962	0.000845959
1.07057	0.000777555
1.07158	0.000831859
1.07256	0.000793084
1.07359	0.000855208
1.07455	0.00082121
1.07561	0.000861884
1.07657	0.000793588
1.07758	0.000912502
1.07855	0.000851287
1.07957	0.000936356
1.08055	0.000901691
1.08156	0.000905829
1.08253	0.000875442
1.08355	0.000917039
1.08454	0.000888312
1.08556	0.000907696
1.08655	0.000899877
1.08758	0.000936262
1.08857	0.000922469
1.0896	0.000963595
1.09056	0.00092679
1.09157	0.000982634
1.09255	0.000908548
1.09357	0.000992277
1.09456	0.00096527
1.09554	0.000967119
1.09657	0.00102
1.09754	0.00101
1.09854	0.000992846
1.09955	0.00102
1.10056	0.0011
1.10153	0.00104
1.10256	0.00104
1.10355	0.00105
1.10457	0.00108
1.10555	0.00105
1.10658	0.00108
1.10753	0.00105
1.10856	0.00114
1.10955	0.0011
1.11058	0.00108
1.11156	0.00107
1.11258	0.00115
1.11354	0.00105
1.11458	0.00116
1.11556	0.00107
1.11654	0.00117
1.11755	0.00109
1.11855	0.00119
1.11953	0.00108
1.12056	0.00122
1.12155	0.00113
1.12255	0.00128
1.12355	0.00112
1.12456	0.00127
1.12554	0.00118
1.12654	0.00131
1.12752	0.00115
1.12855	0.00128
1.12955	0.00112
1.13059	0.00129
1.13156	0.00116
1.13254	0.00127
1.13356	0.00121
1.13457	0.00131
1.13555	0.00116
1.13656	0.00134
1.13755	0.00122
1.13854	0.0013
1.13956	0.00124
1.14055	0.00131
1.14154	0.00124
1.14251	0.00132
1.14353	0.00127
1.14453	0.00134
1.14552	0.0013
1.14653	0.00133
1.14753	0.00136
1.14854	0.00137
1.14953	0.00134
1.15056	0.00137
1.15151	0.00135
1.15251	0.00133
1.15354	0.00136
1.15454	0.00138
1.15556	0.0014
1.15652	0.00134
1.15753	0.00137
1.15851	0.00136
1.15952	0.00141
1.16052	0.00137
1.16153	0.00146
1.16251	0.00137
1.16353	0.00147
1.16449	0.00137
1.16552	0.00145
1.16651	0.0014
1.16752	0.00148
1.1685	0.00141
1.16955	0.0015
1.17051	0.00142
1.17155	0.00155
1.17252	0.00144
1.17354	0.00152
1.17451	0.00145
1.17554	0.00154
1.1765	0.00147
1.17754	0.00155
1.17851	0.00148
1.17953	0.00156
1.18048	0.00146
1.18154	0.00156
1.18248	0.00151
1.18354	0.00161
1.18451	0.00152
1.18555	0.00158
1.1865	0.00152
1.18754	0.00162
1.18851	0.00155
1.18953	0.00165
1.19052	0.00161
1.19151	0.00157
1.19255	0.00164
1.19353	0.00163
1.19452	0.00165
1.1955	0.00166
1.19649	0.00166
1.19749	0.00166
1.19853	0.00169
1.19952	0.00168
1.20051	0.00167
1.2015	0.00168
1.20251	0.00174
1.2035	0.00166
1.20452	0.00175
1.2055	0.0017
1.20652	0.00177
1.20752	0.00177
1.20853	0.00177
1.20952	0.00173
1.2105	0.00185
1.2115	0.00174
1.2125	0.00181
1.21351	0.00178
1.21451	0.00185
1.21552	0.00182
1.21653	0.00189
1.21752	0.00177
1.21852	0.00186
1.2195	0.00177
1.22051	0.00197
1.22147	0.00193
1.22251	0.00208
1.2235	0.00191
1.22451	0.00205
1.2255	0.0019
1.22649	0.00206
1.22752	0.00196
1.22853	0.00207
1.2295	0.00193
1.23054	0.00214
1.23149	0.00201
1.23256	0.00213
1.2335	0.00193
1.23452	0.00216
1.23549	0.00197
1.23653	0.00216
1.23748	0.00198
1.23852	0.00215
1.23949	0.00199
1.24052	0.00218
1.2415	0.002
1.24251	0.0022
1.24348	0.002
1.24452	0.0022
1.24551	0.00207
1.24652	0.00223
1.24751	0.00203
1.24852	0.00222
1.2495	0.00211
1.25052	0.00221
1.25151	0.00211
1.25252	0.00218
1.25349	0.0021
1.25452	0.00225
1.2555	0.00207
1.25649	0.00227
1.25751	0.0021
1.2585	0.00225
1.25952	0.00215
1.26052	0.00225
1.26152	0.00223
1.26251	0.00219
1.26353	0.00218
1.26452	0.00225
1.2655	0.00223
1.26652	0.00224
1.26751	0.00217
1.26851	0.00225
1.26952	0.00225
1.27052	0.00229
1.27152	0.00224
1.27249	0.00219
1.27351	0.00227
1.2745	0.00224
1.27552	0.00225
1.27653	0.00226
1.27753	0.00229
1.27851	0.00223
1.27952	0.00229
1.28052	0.00224
1.28153	0.00231
1.2825	0.0023
1.28355	0.00232
1.28451	0.00226
1.28555	0.00235
1.28652	0.00225
1.28752	0.00231
1.28851	0.00225
1.28951	0.00232
1.29051	0.00226
1.29148	0.00235
1.29249	0.00226
1.29352	0.00234
1.29448	0.00225
1.2955	0.00236
1.29649	0.00228
1.29751	0.00239
1.29848	0.00226
1.29952	0.0024
1.30047	0.00229
1.30151	0.0024
1.30248	0.00225
1.30351	0.00239
1.30448	0.00229
1.3055	0.0024
1.3065	0.00227
1.30751	0.00239
1.30848	0.00226
1.3095	0.00239
1.31049	0.00233
1.31149	0.00246
1.31248	0.00226
1.31349	0.00241
1.31448	0.00228
1.3155	0.00243
1.31647	0.00227
1.31748	0.00241
1.31845	0.0023
1.31946	0.00243
1.32047	0.00233
1.32147	0.0024
1.32246	0.0023
1.32349	0.00246
1.32448	0.0023
1.3255	0.00245
1.32648	0.00232
1.32749	0.0024
1.32847	0.00231
1.32948	0.00244
1.33047	0.00233
1.33149	0.00242
1.33248	0.00235
1.33349	0.0024
1.33449	0.00231
1.33547	0.00241
1.33646	0.00234
1.33748	0.00241
1.33849	0.00235
1.33949	0.00241
1.34047	0.00232
1.34149	0.0024
1.34246	0.00237
1.34349	0.00243
1.34448	0.00237
1.3455	0.00244
1.34647	0.00239
1.3475	0.00244
1.34845	0.00239
1.3495	0.00243
1.35048	0.00241
1.3515	0.00244
1.35246	0.00239
1.35345	0.00242
1.35446	0.00246
1.35546	0.00242
1.35648	0.00243
1.35745	0.00235
1.35847	0.00243
1.35946	0.00243
1.36047	0.00247
1.36148	0.00249
1.36248	0.00247
1.36343	0.00241
1.36451	0.00249
1.36546	0.00243
1.36647	0.00246
1.36744	0.00241
1.3685	0.00247
1.36945	0.00241
1.37048	0.0025
1.37145	0.00246
1.3725	0.00253
1.37346	0.00247
1.3745	0.00255
1.37546	0.00247
1.37649	0.00253
1.37746	0.00249
1.37851	0.00253
1.37943	0.00248
1.38047	0.00255
1.38145	0.00243
1.38248	0.00254
1.38347	0.0025
1.38449	0.00252
1.38548	0.00249
1.38649	0.00249
1.38747	0.00248
1.38848	0.00259
1.38947	0.00255
1.39048	0.00263
1.39145	0.00252
1.39247	0.0026
1.39347	0.00257
1.39447	0.00263
1.39543	0.00256
1.39645	0.00258
1.39745	0.00259
1.39846	0.00256
1.39944	0.00258
1.40047	0.00262
1.40146	0.00254
1.40246	0.00262
1.40344	0.00252
1.40447	0.00262
1.40543	0.00252
1.40646	0.00263
1.40744	0.00261
1.40845	0.00262
1.40943	0.00263
1.41044	0.00261
1.41145	0.00263
1.41242	0.00264
1.41343	0.00263
1.41444	0.00258
1.41542	0.00265
1.41641	0.00257
1.41743	0.00263
1.41843	0.00268
1.41941	0.00268
1.42045	0.00264
1.42146	0.00268
1.42244	0.00265
1.42347	0.00264
1.42442	0.00273
1.42544	0.00275
1.42641	0.00275
1.42747	0.00275
1.42845	0.00276
1.42945	0.00277
1.43043	0.00273
1.43148	0.00278
1.43245	0.00273
1.43345	0.00278
1.43446	0.00274
1.43545	0.00281
1.43644	0.00278
1.43746	0.00281
1.43844	0.00271
1.43947	0.00282
1.44045	0.00279
1.4415	0.00284
1.44245	0.00277
1.44348	0.00284
1.44444	0.00281
1.44548	0.00284
1.44647	0.00274
1.44746	0.00279
1.44847	0.00277
1.44947	0.00288
1.45046	0.00277
1.45147	0.00285
1.45245	0.0028
1.45346	0.00282
1.45444	0.00273
1.45546	0.00281
1.45644	0.00272
1.45746	0.00285
1.45842	0.00272
1.45946	0.00287
1.46045	0.00275
1.46146	0.00287
1.46246	0.0028
1.46346	0.00282
1.46447	0.00277
1.46548	0.00287
1.46647	0.0028
1.46748	0.00293
1.46846	0.00276
1.46944	0.00289
1.47043	0.00277
1.47144	0.00292
1.47245	0.00275
1.47344	0.00291
1.47443	0.00277
1.47546	0.00286
1.47644	0.00275
1.47745	0.0029
1.47843	0.00281
1.47944	0.00289
1.48045	0.0028
1.48147	0.00288
1.48243	0.00277
1.48345	0.00288
1.48442	0.0028
1.48541	0.00285
1.48642	0.00285
1.48743	0.00288
1.48842	0.00281
1.48945	0.00292
1.49042	0.0028
1.49146	0.00291
1.49246	0.00279
1.49345	0.00296
1.49442	0.00287
1.49542	0.00297
1.49643	0.00283
1.49745	0.00293
1.49846	0.00287
1.49948	0.00292
1.50046	0.00285
1.50142	0.00293
1.50246	0.00287
1.50345	0.00294
1.50446	0.00286
1.50546	0.00299
1.50644	0.00285
1.50741	0.00293
1.50842	0.0029
1.50943	0.00297
1.51043	0.00287
1.51144	0.00298
1.51243	0.0029
1.5134	0.00293
1.51443	0.00292
1.51541	0.00296
1.5164	0.00291
1.51742	0.00296
1.51843	0.00295
1.51941	0.00297
1.52041	0.00291
1.52141	0.00296
1.5224	0.00296
1.52341	0.00295
1.52441	0.00301
1.52542	0.00297
1.52641	0.003
1.52743	0.00302
1.52839	0.00299
1.52943	0.003
1.53041	0.00297
1.53142	0.00293
1.53243	0.00301
1.53341	0.00294
1.53442	0.00297
1.53541	0.00295
1.53643	0.00308
1.53744	0.00294
1.53841	0.00301
1.53942	0.00293
1.54044	0.00307
1.54143	0.00299
1.54242	0.00303
1.54342	0.00301
1.54443	0.00307
1.54543	0.00295
1.54643	0.00309
1.54742	0.00294
1.5484	0.00306
1.54941	0.00303
1.55041	0.00305
1.5514	0.003
1.55239	0.0031
1.55341	0.003
1.55442	0.00313
1.5554	0.00303
1.5564	0.00319
1.55739	0.00309
1.55841	0.00316
1.5594	0.00307
1.56042	0.00315
1.5614	0.00306
1.5624	0.0031
1.5634	0.00305
1.56442	0.00314
1.56539	0.0031
1.56643	0.00319
1.56738	0.00308
1.56841	0.00316
1.5694	0.00315
1.57043	0.00321
1.57141	0.00309
1.5724	0.00322
1.57341	0.00314
1.57444	0.00321
1.57539	0.00311
1.57645	0.00326
1.57738	0.00314
1.57843	0.00327
1.5794	0.00322
1.58043	0.0032
1.58143	0.00323
1.58242	0.00324
1.58342	0.00317
1.58439	0.00321
1.58541	0.00327
1.5864	0.00326
1.5874	0.00322
1.58841	0.00332
1.58939	0.00322
1.59042	0.00328
1.5914	0.00326
1.59241	0.0033
1.59342	0.0033
1.59442	0.00333
1.5954	0.00334
1.5964	0.0033
1.59743	0.00341
1.59839	0.00343
1.5994	0.00337
1.6004	0.00339
1.6014	0.00337
1.60241	0.00338
1.6034	0.00343
1.60442	0.00341
1.60541	0.00345
1.60639	0.00344
1.6074	0.00353
1.6084	0.00349
1.60942	0.00355
1.61039	0.00347
1.61139	0.00356
1.6124	0.0035
1.61339	0.00357
1.6144	0.0035
1.61542	0.00364
1.6164	0.00355
1.61741	0.00365
1.61841	0.00364
1.6194	0.00372
1.6204	0.00364
1.62143	0.00375
1.62242	0.00367
1.62341	0.00374
1.6244	0.00372
1.62539	0.00393
1.62636	0.00386
1.62738	0.00395
1.62838	0.00381
1.6294	0.00395
1.63037	0.00388
1.63137	0.00399
1.63236	0.00384
1.63337	0.00396
1.63437	0.00391
1.6354	0.00406
1.63638	0.00388
1.6374	0.00415
1.63836	0.00398
1.63941	0.00412
1.64039	0.00401
1.64144	0.0042
1.64238	0.00401
1.64343	0.00427
1.64438	0.00404
1.64541	0.00429
1.64638	0.00415
1.64742	0.00433
1.64838	0.00416
1.64942	0.00437
1.65036	0.00425
1.65141	0.00442
1.65238	0.00428
1.6534	0.00452
1.65439	0.00435
1.65542	0.00452
1.6564	0.00445
1.65743	0.00461
1.6584	0.0045
1.65939	0.00468
1.66038	0.00463
1.66141	0.00479
1.66237	0.0047
1.6634	0.00487
1.66439	0.00468
1.66538	0.00491
1.66639	0.0048
1.6674	0.00501
1.66837	0.0048
1.66938	0.00494
1.67039	0.00497
1.67139	0.00506
1.6724	0.00502
1.67341	0.00514
1.67441	0.00515
1.67541	0.00524
1.67638	0.00515
1.67741	0.00527
1.67839	0.0053
1.6794	0.0054
1.68038	0.0054
1.68139	0.00545
1.6824	0.00545
1.6834	0.00559
1.6844	0.00561
1.6854	0.00565
1.6864	0.00571
1.68739	0.00576
1.68839	0.00584
1.68942	0.00593
1.69039	0.00593
1.6914	0.00605
1.69242	0.0061
1.69341	0.0062
1.69443	0.00622
1.69541	0.00628
1.69643	0.00638
1.69744	0.00643
1.69841	0.00649
1.6994	0.00653
1.70041	0.00658
1.70138	0.00671
1.70241	0.00685
1.70339	0.00683
1.70439	0.00695
1.70538	0.00703
1.70641	0.00714
1.70737	0.00718
1.70838	0.00733
1.70936	0.0073
1.71037	0.0075
1.71135	0.00752
1.7124	0.00766
1.71337	0.00763
1.71438	0.00787
1.71536	0.00787
1.71638	0.00805
1.71736	0.00803
1.71838	0.00831
1.71937	0.00838
1.72039	0.00858
1.72136	0.00854
1.72239	0.00885
1.72336	0.00882
1.72438	0.00914
1.72537	0.0091
1.72637	0.0093
1.72738	0.00936
1.72839	0.0096
1.72938	0.00957
1.73036	0.00988
1.73138	0.00996
1.73236	0.01016
1.73338	0.01016
1.73439	0.01046
1.73539	0.01047
1.73638	0.01074
1.73738	0.01084
1.73838	0.01111
1.73937	0.0112
1.74039	0.01148
1.74136	0.01151
1.74238	0.01182
1.74337	0.01196
1.74437	0.01218
1.74537	0.01234
1.74639	0.01265
1.74737	0.01274
1.74838	0.01315
1.74934	0.01323
1.75038	0.01363
1.75136	0.01376
1.75237	0.0141
1.75336	0.01417
1.75439	0.01459
1.75536	0.01473
1.75639	0.01509
1.75737	0.0153
1.7584	0.01569
1.75935	0.01595
1.7604	0.01633
1.76137	0.01689
1.76235	0.01719
1.76336	0.01753
1.76436	0.01785
1.76536	0.01824
1.76636	0.01872
1.76738	0.0191
1.76836	0.01953
1.76937	0.01986
1.77037	0.02028
1.77139	0.02075
1.77233	0.02112
1.77339	0.0216
1.77435	0.02208
1.7754	0.02263
1.77637	0.02319
1.77739	0.02355
1.77836	0.02402
1.7794	0.02448
1.78037	0.02505
1.78139	0.02572
1.78235	0.02623
1.78339	0.02691
1.78434	0.02762
1.78537	0.02835
1.78634	0.02895
1.78736	0.02959
1.78833	0.03019
1.78936	0.03077
1.79034	0.03148
1.79137	0.03222
1.79235	0.03283
1.79334	0.0335
1.79435	0.0342
1.79538	0.0351
1.79634	0.03573
1.79735	0.03644
1.79834	0.03736
1.79935	0.03829
1.80033	0.03939
1.80134	0.04021
1.80235	0.04133
1.80336	0.04249
1.80432	0.04332
1.80533	0.04435
1.80632	0.04614
1.80731	0.04762
1.80832	0.05074
1.80934	0.05101
1.81036	0.05182
1.81134	0.05284
1.81233	0.05406
1.81334	0.05545
1.81433	0.05656
1.81531	0.05771
1.81631	0.05923
1.81733	0.06046
1.81833	0.06177
1.81934	0.06303
1.82035	0.06427
1.82132	0.06534
1.82234	0.06681
1.82333	0.06786
1.82432	0.06914
1.82532	0.07038
1.82633	0.07155
1.8273	0.07231
1.82834	0.07391
1.82932	0.07516
1.83034	0.07648
1.83133	0.07782
1.83234	0.07995
1.83333	0.08142
1.83434	0.08286
1.83534	0.08443
1.83635	0.08611
1.83734	0.08762
1.83834	0.08947
1.83933	0.09114
1.84033	0.09303
1.84133	0.09492
1.84236	0.09655
1.84334	0.0982
1.84463	0.10097
1.84591	0.1025
1.84693	0.10408
1.84794	0.10609
1.8489	0.10787
1.84993	0.11012
1.85093	0.11191
1.85193	0.11428
1.85294	0.11526
1.85392	0.11714
1.8549	0.11915
1.85594	0.12118
1.85691	0.12318
1.85791	0.12529
1.85892	0.12659
1.85993	0.12854
1.8609	0.13082
1.86191	0.13295
1.86292	0.13508
1.86392	0.13731
1.86492	0.13941
1.86592	0.14179
1.86664	0.14355
1.86684	0.14294
1.86621	0.13982
1.86519	0.13474
1.8642	0.12987
1.86322	0.12574
1.86222	0.12182
1.86121	0.12039
1.86023	0.11644
1.85924	0.11465
1.85824	0.11108
1.85725	0.10728
1.85626	0.1039
1.85523	0.10081
1.85423	0.09819
1.85322	0.09477
1.85223	0.09221
1.85122	0.08973
1.85023	0.08786
1.84922	0.08519
1.84824	0.08244
1.84722	0.07994
1.84623	0.07761
1.84522	0.07572
1.84422	0.07342
1.84323	0.07154
1.84222	0.06971
1.84121	0.0682
1.84022	0.06628
1.83923	0.06479
1.83824	0.06303
1.83725	0.06129
1.83625	0.05938
1.83521	0.05776
1.83424	0.05624
1.83324	0.05441
1.83223	0.05335
1.83123	0.05181
1.83024	0.05033
1.82921	0.04934
1.82796	0.0478
1.82662	0.0483
1.82559	0.0473
1.82461	0.0457
1.82361	0.04456
1.82263	0.04321
1.82159	0.0421
1.82062	0.04092
1.8196	0.03955
1.81865	0.03862
1.81761	0.03748
1.81665	0.03669
1.81561	0.03553
1.81465	0.03471
1.81362	0.0335
1.81262	0.0326
1.81162	0.03137
1.81062	0.03078
1.8096	0.02963
1.8086	0.0293
1.8076	0.02842
1.80661	0.02748
1.80561	0.02648
1.80461	0.02564
1.8036	0.02499
1.80261	0.02414
1.80159	0.02352
1.80062	0.02276
1.7996	0.02209
1.79863	0.02143
1.7976	0.02082
1.79663	0.02016
1.79562	0.0196
1.79464	0.01906
1.79363	0.01867
1.79263	0.01797
1.79162	0.01752
1.79061	0.01704
1.78959	0.01669
1.78862	0.01624
1.78761	0.01581
1.78662	0.0152
1.78562	0.01483
1.78462	0.0143
1.78364	0.01412
1.78265	0.01362
1.78165	0.01337
1.78064	0.01282
1.77965	0.01243
1.77865	0.01192
1.77762	0.0117
1.77665	0.01127
1.77564	0.01108
1.77463	0.01056
1.77362	0.01033
1.77262	0.00997
1.77164	0.00977
1.77062	0.00938
1.76966	0.00931
1.76864	0.00888
1.76764	0.0088
1.76664	0.00842
1.76566	0.00823
1.76462	0.00787
1.76363	0.00777
1.76262	0.00739
1.76166	0.00737
1.76065	0.00699
1.75968	0.007
1.75863	0.00664
1.75765	0.0066
1.75665	0.00615
1.75565	0.00616
1.75465	0.00583
1.75367	0.00586
1.75263	0.00548
1.75168	0.00555
1.75066	0.00516
1.74965	0.00526
1.74864	0.00495
1.74767	0.00499
1.74666	0.00465
1.74566	0.00472
1.74467	0.00438
1.74364	0.00438
1.74266	0.00419
1.74168	0.00413
1.74068	0.00389
1.73967	0.00394
1.73866	0.00377
1.73768	0.00367
1.73668	0.00351
1.73567	0.00354
1.73468	0.00333
1.73366	0.00327
1.73265	0.00317
1.73166	0.00315
1.73066	0.00304
1.72966	0.00295
1.72867	0.00291
1.72766	0.00281
1.72669	0.00273
1.72566	0.00262
1.72468	0.00255
1.72366	0.00241
1.72269	0.00239
1.72165	0.00227
1.72065	0.00224
1.71966	0.00208
1.71868	0.00211
1.71765	0.00209
1.71668	0.0021
1.71565	0.00189
1.71466	0.00193
1.71366	0.00177
1.71264	0.0018
1.71166	0.00166
1.71066	0.00172
1.70965	0.00156
1.70867	0.00162
1.70764	0.00145
1.70666	0.0015
1.70565	0.00132
1.70463	0.00135
1.70365	0.00124
1.70266	0.0013
1.70167	0.00112
1.70068	0.00116
1.69965	0.000985111
1.69867	0.00113
1.69769	0.00106
1.69668	0.00118
1.69567	0.000812164
1.69467	0.000866492
1.69366	0.000751184
1.69266	0.000790722
1.69165	0.000614064
1.69066	0.000705145
1.68964	0.000533883
1.68866	0.000618161
1.68766	0.000502599
1.68667	0.000628531
1.68565	0.000413315
1.68466	0.000503582
1.68366	0.000400481
1.68267	0.000501519
1.68166	0.000393612
1.68069	0.000384527
1.67967	0.000283611
1.67869	0.000306592
1.67767	0.000205822
1.6767	0.00026463
1.67566	0.000179085
1.67469	0.000143339
1.67364	7.34602e-05
1.67267	0.00011991
1.67166	6.05898e-05
1.67067	3.02081e-05
1.66964	-5.08857e-05
1.66866	1.39925e-05
1.66767	-3.61601e-05
1.66664	-7.97911e-05
1.66564	-9.54982e-05
1.66463	-0.000112326
1.66369	-0.00017043
1.66266	-0.000173571
1.66168	-0.000154465
1.66067	-0.000166497
1.65971	-0.000217545
1.65866	-0.000289018
1.6577	-0.000275287
1.65667	-0.000308386
1.6557	-0.00028227
1.65467	-0.000313408
1.6537	-0.00032946
1.65266	-0.000393814
1.65169	-0.000348845
1.65066	-0.000396306
1.64969	-0.000364636
1.64867	-0.00038766
1.6477	-0.000394541
1.64666	-0.000456924
1.64568	-0.000402124
1.64468	-0.000472168
1.64369	-0.000418501
1.64266	-0.000515186
1.64168	-0.000483699
1.64067	-0.000499811
1.63969	-0.000512489
1.63867	-0.000531474
1.63772	-0.000536912
1.63668	-0.000508837
1.63567	-0.000520508
1.63466	-0.000609792
1.63367	-0.000557256
1.63268	-0.000597295
1.63166	-0.000588875
1.63064	-0.000591494
1.62966	-0.000606475
1.62866	-0.000621204
1.62768	-0.00068045
1.62665	-0.000693945
1.62565	-0.000669126
1.62466	-0.000666755
1.62366	-0.000686424
1.62266	-0.000651965
1.62167	-0.000669219
1.62068	-0.000676005
1.6197	-0.000703739
1.61871	-0.00064251
1.61767	-0.000676871
1.61671	-0.000648606
1.61568	-0.00068164
1.61468	-0.000691528
1.61368	-0.000719462
1.61269	-0.000701891
1.61168	-0.000711968
1.61068	-0.000597693
1.60967	-0.000752788
1.60868	-0.00072724
1.60768	-0.00077155
1.6067	-0.000669309
1.60568	-0.000779958
1.60473	-0.000682064
1.60367	-0.000814388
1.6027	-0.000730813
1.60169	-0.000803977
1.60071	-0.000719797
1.59968	-0.000832232
1.5987	-0.000686025
1.59767	-0.000811353
1.59672	-0.000745038
1.59568	-0.000820481
1.59471	-0.000755874
1.59367	-0.000764914
1.59267	-0.000760774
1.5917	-0.000822468
1.59069	-0.000733908
1.58968	-0.000822393
1.58868	-0.000731912
1.58768	-0.000834463
1.58669	-0.000739313
1.58568	-0.000813247
1.58471	-0.000728666
1.58372	-0.000813351
1.5827	-0.000738728
1.5817	-0.000843682
1.58071	-0.000776683
1.57969	-0.000907476
1.57871	-0.000716387
1.5777	-0.000839873
1.5767	-0.000757427
1.57569	-0.000869862
1.57472	-0.00074385
1.57371	-0.000890375
1.57271	-0.000768246
1.57172	-0.000907143
1.5707	-0.000812827
1.56972	-0.000845963
1.56871	-0.000766354
1.5677	-0.000871105
1.5667	-0.000755558
1.56571	-0.000886912
1.56471	-0.000804766
1.5637	-0.000849984
1.56268	-0.000837152
1.56169	-0.000972127
1.5607	-0.000825815
1.55969	-0.000868898
1.55867	-0.000853668
1.55769	-0.00083005
1.55666	-0.000955613
1.55567	-0.000944605
1.55467	-0.000808769
1.55367	-0.000886165
1.55267	-0.00083152
1.55169	-0.000832959
1.55069	-0.000861923
1.54969	-0.000900346
1.54867	-0.00089397
1.54768	-0.000868861
1.54668	-0.000909581
1.54572	-0.000871005
1.54469	-0.000935848
1.54369	-0.00088586
1.5427	-0.000921201
1.5417	-0.000894339
1.54071	-0.000943127
1.53971	-0.000899912
1.5387	-0.000977179
1.53769	-0.00090608
1.53671	-0.000986173
1.53569	-0.000875206
1.53469	-0.000947291
1.53368	-0.000900378
1.53268	-0.00099879
1.53169	-0.000877803
1.5307	-0.000997881
1.5297	-0.000906234
1.52869	-0.00097346
1.5277	-0.000903038
1.52668	-0.00099286
1.52572	-0.000892521
1.52469	-0.00105
1.52369	-0.000916049
1.52265	-0.00102
1.5217	-0.000894853
1.52069	-0.000996435
1.51971	-0.000862455
1.51868	-0.000985268
1.51771	-0.000935583
1.51668	-0.00104
1.51569	-0.00090195
1.51468	-0.00108
1.51369	-0.000949174
1.51268	-0.00101
1.5117	-0.000948365
1.5107	-0.00103
1.5097	-0.000935528
1.50867	-0.000965003
1.50772	-0.000918955
1.50668	-0.00101
1.50572	-0.000970943
1.50468	-0.00102
1.50371	-0.000981687
1.50269	-0.00102
1.50172	-0.000991629
1.5007	-0.00101
1.49969	-0.00103
1.49869	-0.00103
1.49769	-0.001
1.49672	-0.000975072
1.49571	-0.000965957
1.49471	-0.000997045
1.49368	-0.00104
1.49271	-0.00103
1.49169	-0.00102
1.49069	-0.000954388
1.48971	-0.00104
1.48871	-0.000935357
1.48772	-0.001
1.4867	-0.001
1.48571	-0.00102
1.48472	-0.000941615
1.48372	-0.00101
1.48271	-0.000963917
1.48171	-0.00103
1.48071	-0.000945817
1.47972	-0.00102
1.47872	-0.000958982
1.4777	-0.00104
1.47671	-0.000950722
1.47569	-0.00106
1.47471	-0.000945316
1.47369	-0.00104
1.47272	-0.000962215
1.47172	-0.00103
1.4707	-0.000959506
1.4697	-0.00107
1.46871	-0.000948481
1.4677	-0.00105
1.46673	-0.000932371
1.4657	-0.00107
1.4647	-0.000889406
1.46372	-0.00106
1.46274	-0.000955179
1.46172	-0.00109
1.46072	-0.000948347
1.45968	-0.0011
1.45871	-0.000939167
1.45769	-0.00112
1.45669	-0.000979862
1.4557	-0.00109
1.45472	-0.000987457
1.45369	-0.00112
1.45273	-0.000978925
1.45171	-0.00114
1.45072	-0.000948337
1.4497	-0.00112
1.44874	-0.00099648
1.44767	-0.00117
1.44676	-0.000989465
1.44571	-0.00117
1.44474	-0.000978167
1.4437	-0.00116
1.44274	-0.000963701
1.44171	-0.00118
1.44075	-0.00101
1.43972	-0.00115
1.43875	-0.000985315
1.43774	-0.00114
1.43674	-0.00104
1.43572	-0.00114
1.43473	-0.00101
1.4337	-0.0012
1.43275	-0.000993295
1.43174	-0.00113
1.43075	-0.000997854
1.42972	-0.00119
1.42875	-0.000997326
1.42773	-0.00113
1.42674	-0.00108
1.42572	-0.00116
1.42475	-0.0011
1.42371	-0.0012
1.42273	-0.00114
1.42172	-0.00115
1.42072	-0.00108
1.41972	-0.00112
1.41871	-0.00107
1.41774	-0.00116
1.41672	-0.00113
1.41572	-0.00116
1.41473	-0.0011
1.41372	-0.00112
1.41271	-0.00113
1.41169	-0.00116
1.4107	-0.00112
1.40973	-0.00116
1.40873	-0.00116
1.40776	-0.0011
1.40674	-0.00117
1.40574	-0.00114
1.40472	-0.00119
1.40374	-0.0011
1.40273	-0.00118
1.40177	-0.00112
1.40072	-0.0012
1.39973	-0.00117
1.39874	-0.00119
1.39775	-0.00118
1.39671	-0.00122
1.39574	-0.00119
1.39471	-0.00128
1.39372	-0.00114
1.39271	-0.0013
1.39172	-0.0012
1.39073	-0.00129
1.38974	-0.00119
1.38872	-0.00136
1.38775	-0.00122
1.38673	-0.00125
1.38574	-0.00116
1.38475	-0.0013
1.38375	-0.00117
1.38273	-0.0013
1.38174	-0.00115
1.38071	-0.00132
1.37972	-0.00122
1.37874	-0.00132
1.37776	-0.00121
1.37674	-0.00136
1.37574	-0.00127
1.37472	-0.00133
1.37374	-0.00121
1.37273	-0.00141
1.37173	-0.00123
1.37073	-0.00136
1.36973	-0.00125
1.36873	-0.0014
1.36776	-0.00126
1.36672	-0.00139
1.36574	-0.00127
1.36474	-0.00139
1.36373	-0.00128
1.36274	-0.00137
1.36172	-0.0013
1.36073	-0.00144
1.35973	-0.00136
1.35873	-0.00138
1.35772	-0.0013
1.35674	-0.00143
1.35574	-0.00131
1.35473	-0.00141
1.35373	-0.00133
1.35272	-0.00138
1.35173	-0.00134
1.35074	-0.0014
1.34977	-0.00136
1.34874	-0.00142
1.34775	-0.00134
1.34673	-0.00138
1.34575	-0.00144
1.34475	-0.00141
1.34375	-0.00143
1.34273	-0.00139
1.34174	-0.00144
1.34073	-0.00145
1.33974	-0.00139
1.33874	-0.00144
1.33775	-0.00145
1.33676	-0.00142
1.33574	-0.00139
1.33477	-0.00139
1.33373	-0.0015
1.33276	-0.00139
1.33174	-0.00147
1.33076	-0.00139
1.32973	-0.00148
1.32879	-0.00138
1.32776	-0.00145
1.32676	-0.00141
1.32573	-0.00144
1.32478	-0.00141
1.32375	-0.00149
1.32277	-0.00141
1.32172	-0.00149
1.32075	-0.00145
1.31972	-0.00151
1.31876	-0.00143
1.31773	-0.00148
1.31674	-0.00146
1.31573	-0.00154
1.31473	-0.00146
1.31373	-0.00152
1.31276	-0.00145
1.31173	-0.00149
1.31078	-0.00149
1.30974	-0.00156
1.30877	-0.00152
1.30773	-0.00149
1.30677	-0.0015
1.30577	-0.00152
1.30476	-0.00151
1.30375	-0.00152
1.30275	-0.00151
1.30175	-0.00154
1.30075	-0.00147
1.29974	-0.00153
1.29875	-0.00153
1.29775	-0.00153
1.29674	-0.00152
1.29575	-0.00153
1.29474	-0.00151
1.29376	-0.00154
1.29275	-0.0015
1.29177	-0.00154
1.29076	-0.00153
1.28975	-0.00154
1.28875	-0.00163
1.28778	-0.00154
1.28678	-0.00154
1.28576	-0.00151
1.28477	-0.00154
1.28377	-0.00147
1.28277	-0.00157
1.28178	-0.00154
1.28074	-0.00161
1.27976	-0.00154
1.27874	-0.0016
1.27778	-0.00154
1.27677	-0.00161
1.27578	-0.00154
1.27476	-0.00159
1.27377	-0.00153
1.27276	-0.00164
1.27178	-0.00159
1.27078	-0.00162
1.26978	-0.00154
1.26876	-0.00163
1.2678	-0.00154
1.26678	-0.00168
1.26578	-0.00159
1.26479	-0.00164
1.26379	-0.00161
1.26276	-0.00165
1.26177	-0.00155
1.26077	-0.00173
1.25978	-0.00159
1.25877	-0.00171
1.25776	-0.00158
1.25676	-0.00171
1.25577	-0.00161
1.25476	-0.00168
1.25377	-0.00159
1.25277	-0.0017
1.25177	-0.00163
1.25076	-0.00174
1.24978	-0.00164
1.24877	-0.00176
1.24778	-0.00169
1.24681	-0.00175
1.24579	-0.0017
1.24478	-0.00174
1.2438	-0.0017
1.2428	-0.00174
1.24179	-0.00171
1.24078	-0.00178
1.23976	-0.00172
1.23877	-0.00178
1.2378	-0.00175
1.23679	-0.00184
1.23579	-0.00179
1.23477	-0.00182
1.23381	-0.00179
1.23279	-0.00181
1.2318	-0.00181
1.23079	-0.0018
1.22979	-0.00182
1.22882	-0.00182
1.22778	-0.00188
1.2268	-0.0018
1.2258	-0.00189
1.22479	-0.00187
1.2238	-0.00188
1.22278	-0.00188
1.22178	-0.00188
1.22078	-0.00187
1.2198	-0.00195
1.21879	-0.002
1.21777	-0.00198
1.21679	-0.00184
1.21578	-0.00198
1.21478	-0.00187
1.21378	-0.00196
1.21279	-0.00191
1.21179	-0.00199
1.21079	-0.00196
1.20977	-0.00204
1.20879	-0.00196
1.20778	-0.00207
1.20679	-0.00193
1.20577	-0.00206
1.2048	-0.00195
1.20377	-0.00212
1.20281	-0.00198
1.20179	-0.00211
1.20079	-0.00197
1.19979	-0.00209
1.19882	-0.00201
1.19776	-0.00209
1.19681	-0.00202
1.19578	-0.00207
1.1948	-0.00201
1.19379	-0.00211
1.19284	-0.00202
1.19177	-0.00215
1.19081	-0.00206
1.18981	-0.00213
1.18881	-0.00213
1.18779	-0.00217
1.18678	-0.00212
1.1858	-0.00214
1.18478	-0.00212
1.18381	-0.00212
1.18279	-0.00214
1.18179	-0.00215
1.18078	-0.0022
1.1798	-0.00216
1.17882	-0.00221
1.17781	-0.00212
1.1768	-0.00219
1.17582	-0.00215
1.17481	-0.00219
1.17381	-0.00219
1.17279	-0.00224
1.17182	-0.00217
1.17081	-0.00224
1.16981	-0.00219
1.1688	-0.00227
1.16781	-0.00218
1.16679	-0.00229
1.16581	-0.00216
1.16479	-0.00232
1.16378	-0.00216
1.16279	-0.0023
1.1618	-0.00223
1.16079	-0.00233
1.15979	-0.00222
1.15878	-0.00236
1.15779	-0.0022
1.15677	-0.00235
1.15581	-0.00216
1.1548	-0.00239
1.15383	-0.00221
1.15279	-0.00241
1.15184	-0.00226
1.15078	-0.00237
1.14983	-0.00223
1.14883	-0.00239
1.14783	-0.00224
1.14681	-0.00243
1.14583	-0.00226
1.14478	-0.00244
1.14384	-0.00225
1.14281	-0.00242
1.14182	-0.00229
1.14079	-0.00245
1.13984	-0.00227
1.13882	-0.00245
1.13782	-0.0023
1.13681	-0.00251
1.13584	-0.00234
1.13484	-0.00246
1.13386	-0.00237
1.13283	-0.00251
1.13186	-0.00242
1.13084	-0.00249
1.12985	-0.00238
1.12883	-0.00252
1.12782	-0.00246
1.12685	-0.00253
1.12583	-0.00247
1.12482	-0.00253
1.12381	-0.00248
1.12282	-0.00246
1.12181	-0.00251
1.12084	-0.00249
1.11983	-0.00255
1.11885	-0.00256
1.11783	-0.00259
1.11684	-0.00252
1.11583	-0.00259
1.11486	-0.00255
1.11382	-0.00267
1.11288	-0.00257
1.11182	-0.00265
1.11084	-0.00261
1.10983	-0.00269
1.10885	-0.0026
1.10782	-0.00269
1.10682	-0.00262
1.10581	-0.00274
1.10485	-0.00265
1.10382	-0.00275
1.10282	-0.00268
1.10182	-0.00275
1.10083	-0.00269
1.09983	-0.00282
1.09883	-0.00268
1.09783	-0.00283
1.09685	-0.00272
1.09583	-0.00287
1.09485	-0.00275
1.09383	-0.00287
1.09284	-0.00285
1.09184	-0.00298
1.09086	-0.00286
1.08986	-0.00302
1.08887	-0.00289
1.08785	-0.00297
1.08684	-0.00289
1.08583	-0.00301
1.08485	-0.00291
1.08385	-0.003
1.08286	-0.00294
1.08185	-0.00309
1.08086	-0.00299
1.07984	-0.0032
1.07884	-0.00301
1.07784	-0.00307
1.07688	-0.00301
1.07586	-0.0031
1.07488	-0.00309
1.07384	-0.00314
1.07287	-0.00312
1.07186	-0.00318
1.07089	-0.00314
1.06986	-0.0032
1.0689	-0.00317
1.06785	-0.00322
1.06686	-0.00321
1.06585	-0.00322
1.06485	-0.00322
1.06387	-0.00328
1.06283	-0.0033
1.06187	-0.00329
1.06083	-0.00338
1.05988	-0.00328
1.05886	-0.0034
1.0579	-0.00325
1.05684	-0.00341
1.05589	-0.00338
1.05485	-0.00341
1.05387	-0.00335
1.05285	-0.00347
1.05188	-0.0034
1.05085	-0.00346
1.04989	-0.00343
1.04885	-0.00355
1.04786	-0.00363
1.04684	-0.00361
1.04587	-0.00354
1.04484	-0.00363
1.04389	-0.00362
1.04286	-0.00365
1.04187	-0.00367
1.04086	-0.00371
1.03987	-0.00366
1.03887	-0.00371
1.03788	-0.00374
1.03687	-0.00378
1.03588	-0.00373
1.03486	-0.00374
1.03387	-0.00377
1.0329	-0.00379
1.03185	-0.00381
1.03086	-0.00382
1.02984	-0.00384
1.02887	-0.00383
1.02785	-0.00394
1.0269	-0.00387
1.02587	-0.00395
1.0249	-0.00391
1.02387	-0.00401
1.0229	-0.00401
1.02187	-0.00403
1.02089	-0.00405
1.01987	-0.00412
1.01889	-0.00406
1.01787	-0.00417
1.01689	-0.00411
1.01587	-0.00418
1.01488	-0.00412
1.01387	-0.00425
1.0129	-0.0042
1.01188	-0.00428
1.0109	-0.00424
1.0099	-0.00435
1.00887	-0.00428
1.00785	-0.00442
1.00687	-0.00437
1.00588	-0.00444
1.00488	-0.00441
1.00388	-0.00452
1.00288	-0.00444
1.00187	-0.00458
1.00087	-0.00449
0.99986	-0.00466
0.99891	-0.00454
0.99789	-0.00472
0.99689	-0.00463
0.99589	-0.00478
0.99489	-0.00473
0.99389	-0.00484
0.9929	-0.00476
0.99188	-0.00488
0.99091	-0.00481
0.98988	-0.00499
0.9889	-0.00491
0.98788	-0.00507
0.98691	-0.00497
0.98591	-0.0051
0.98491	-0.00504
0.98392	-0.00515
0.98292	-0.00516
0.98191	-0.00523
0.98092	-0.00524
0.97994	-0.00533
0.9789	-0.00528
0.97791	-0.00545
0.97692	-0.00537
0.97591	-0.0055
0.97489	-0.00551
0.97389	-0.0056
0.9729	-0.00555
0.97189	-0.00565
0.97088	-0.0057
0.96986	-0.00576
0.96888	-0.00578
0.96789	-0.00582
0.96714	-0.00587
0.96679	-0.00636
0.96741	-0.00481
0.9684	-0.00429
0.96939	-0.00394
0.9704	-0.00368
0.97142	-0.00334
0.97241	-0.00314
0.9734	-0.00286
0.97439	-0.00281
0.9754	-0.00256
0.9764	-0.00242
0.97741	-0.00222
0.97837	-0.00216
0.97941	-0.00197
0.98039	-0.00192
0.98138	-0.00171
0.98238	-0.00167
0.98341	-0.00153
0.98437	-0.00153
0.98541	-0.00134
0.98637	-0.0013
0.98741	-0.00116
0.98838	-0.00115
0.98942	-0.001
0.99041	-0.00106
0.99143	-0.00088584
0.99237	-0.000907082
0.99343	-0.000738426
0.99436	-0.000788649
0.99543	-0.000638847
0.99638	-0.000636007
0.99742	-0.000514397
0.99837	-0.000523706
0.99941	-0.000450761
1.00035	-0.000468626
1.00139	-0.000331066
1.00236	-0.00041171
1.0034	-0.000255994
1.00438	-0.00030123
1.00538	-0.000174201
1.00636	-0.000222145
1.00738	-0.000116722
1.00839	-0.000127657
1.00937	-6.04796e-05
1.01036	-5.4704e-05
1.01137	-5.50533e-06
1.01237	4.71662e-06
1.01339	9.297e-05
1.01439	8.22453e-05
1.01538	0.000142912
1.01638	0.000121656
1.01735	0.000132333
1.01839	0.00018864
1.01938	0.000226258
1.02038	0.000233936
1.02138	0.000252729
1.02241	0.000284554
1.0234	0.000313316
1.0244	0.000357989
1.02539	0.000323754
1.0264	0.000394665
1.02736	0.000387886
1.02839	0.000391353
1.02936	0.000437251
1.03039	0.000485621
1.03136	0.00043868
1.03239	0.000531655
1.03338	0.00053128
1.03437	0.000580414
1.03539	0.000505049
1.03639	0.000631203
1.03738	0.000504809
1.03839	0.000640062
1.03936	0.000576146
1.04038	0.00067821
1.04138	0.000635469
1.04236	0.000655758
1.04335	0.000605332
1.04436	0.000717964
1.04534	0.000646853
1.04635	0.000726494
1.04733	0.000661453
1.04836	0.000750224
1.04936	0.000722499
1.05036	0.000799914
1.05139	0.000716185
1.05236	0.000844827
1.05335	0.000759889
1.05437	0.000885501
1.05536	0.000790033
1.05636	0.000854523
1.05737	0.000827924
1.05838	0.000939069
1.05934	0.00084687
1.06036	0.000957419
1.06136	0.000856354
1.06236	0.000991008
1.06335	0.000857442
1.06439	0.000959571
1.06534	0.000949859
1.06636	0.0011
1.06738	0.00101
1.06838	0.00112
1.06937	0.000964137
1.07039	0.00112
1.07138	0.00102
1.0724	0.00113
1.0734	0.001
1.07439	0.00112
1.07538	0.00107
1.07637	0.00118
1.07735	0.00102
1.07835	0.00121
1.07934	0.00104
1.08034	0.00122
1.08132	0.00105
1.08234	0.00125
1.08333	0.00105
1.08435	0.00129
1.08535	0.00114
1.08636	0.00131
1.08732	0.00113
1.08834	0.00128
1.08935	0.00112
1.09036	0.0013
1.09134	0.00117
1.09237	0.00133
1.09335	0.00116
1.09435	0.00133
1.09534	0.00118
1.09638	0.00133
1.09734	0.00118
1.09837	0.00138
1.09935	0.00119
1.10038	0.00137
1.10136	0.00123
1.10235	0.00143
1.10333	0.00127
1.10435	0.00139
1.10533	0.00125
1.10637	0.00143
1.10733	0.00126
1.10838	0.00147
1.10936	0.00126
1.11039	0.00147
1.11135	0.00126
1.11237	0.00147
1.11334	0.00125
1.11438	0.00147
1.11534	0.00131
1.11637	0.0015
1.11732	0.00133
1.11836	0.00154
1.11933	0.00131
1.12037	0.00151
1.12133	0.00132
1.12234	0.00148
1.12333	0.00137
1.12436	0.00151
1.12534	0.00134
1.12639	0.00151
1.12737	0.00141
1.12837	0.00156
1.12936	0.00143
1.13037	0.00158
1.13136	0.00138
1.13238	0.0016
1.13333	0.00143
1.13438	0.0016
1.13534	0.00139
1.13636	0.00163
1.13736	0.00144
1.13836	0.00156
1.13933	0.0014
1.14037	0.00163
1.14133	0.00143
1.14236	0.00161
1.14336	0.00146
1.14436	0.00159
1.14535	0.0015
1.14638	0.00161
1.14734	0.00145
1.14836	0.00165
1.14933	0.00148
1.15037	0.00169
1.15134	0.00149
1.15236	0.00163
1.15335	0.00148
1.15436	0.00164
1.15534	0.00152
1.15634	0.00166
1.15733	0.00153
1.15835	0.00166
1.15933	0.00153
1.16034	0.0017
1.16134	0.00154
1.16234	0.00173
1.16332	0.00155
1.16433	0.00167
1.16534	0.00157
1.16637	0.00171
1.16732	0.00156
1.16836	0.00169
1.16933	0.00156
1.17035	0.00177
1.17136	0.00159
[truncated: 7,003 more rows]
