# Supplementary material for: Switchable wetting of oxygen-evolving oxide catalysts
Source: Nat Catal. 2021 Dec 30;5(1):30–6. doi: 10.1038/s41929-021-00723-w (PMC8799463; doi:10.1038/s41929-021-00723-w)
Supplement: Source Data Fig. 1 — Statistical Source Data. [file 41929_2021_723_MOESM6_ESM.zip › Source Data Fig. 1E.xlsx]

## Sheet: Sheet1
Potential (E vs. RHE)	Cloud length (nm)
0.97605	170.155
0.98558	243.771
0.99558	257.19
1.00558	233.521
1.01557	238.18
1.02554	230.911
1.03559	229.048
1.04554	223.084
1.05554	218.425
1.06558	222.711
1.07557	210.225
1.0855	211.343
1.0955	214.884
1.10556	217.493
1.11557	203.702
1.12551	193.451
1.1355	194.942
1.1455	204.261
1.15555	186.369
1.16554	194.57
1.17553	204.82
1.1855	205.752
1.19556	188.233
1.2055	180.219
1.2155	200.347
1.2255	188.792
1.2355	195.874
1.24553	186.928
1.25551	193.451
1.26552	184.878
1.27546	179.287
1.28546	186.369
1.2955	187.86
1.30551	189.165
1.31543	181.151
1.32552	182.083
1.33545	190.469
1.34544	183.946
1.35542	168.478
1.36551	173.696
1.37549	181.524
1.38545	171.646
1.3954	173.51
1.40548	173.696
1.41547	165.869
1.42544	176.119
1.43541	175.933
1.44546	171.273
1.45543	172.578
1.46542	168.664
1.47546	162.887
1.48548	166.8
1.49545	167.36
1.50543	171.273
1.51538	171.46
1.52547	171.46
1.53547	167.36
1.54541	164.191
1.5554	155.991
1.56543	162.141
1.57544	161.023
1.58543	167.732
1.59542	157.482
1.6054	162.141
1.61546	163.446
1.62543	158.973
1.63538	166.428
1.64539	152.823
1.65539	162.887
1.66541	161.955
1.67541	153.382
1.68537	156.55
1.69541	149.841
1.7054	148.536
1.71539	146.673
1.72538	138.659
1.73536	131.577
1.74536	139.963
1.75543	136.609
1.76536	128.408
1.77538	129.899
1.78542	124.681
1.79537	121.885
1.80534	114.99
1.81536	104.553
1.82538	105.299
1.83533	101.198
1.84535	103.435
1.8553	99.5212
1.86526	95.9802
1.85925	95.2347
1.84922	101.385
1.83922	101.758
1.82922	103.062
1.81923	106.976
1.80923	109.958
1.79919	121.14
1.78927	125.799
1.77928	121.513
1.7693	126.545
1.75928	135.304
1.74928	138.286
1.73928	143.132
1.72925	149.095
1.71928	153.009
1.70922	153.009
1.69928	153.196
1.68932	157.855
1.67928	159.905
1.66934	165.496
1.6593	169.969
1.64929	166.428
1.6393	177.983
1.62933	169.41
1.61934	169.596
1.60931	169.41
1.59929	171.273
1.58925	170.714
1.57927	169.596
1.56932	172.019
1.55933	174.814
1.54932	174.814
1.53928	180.778
1.52929	184.878
1.5193	174.442
1.50927	173.696
1.49931	180.592
1.48931	181.896
1.47932	170.714
1.4693	176.119
1.45934	184.319
1.44938	180.405
1.43935	181.896
1.42934	180.965
1.4193	180.033
1.40937	183.76
1.39933	182.083
1.38934	179.101
1.37932	175.373
1.36937	181.151
1.35936	181.524
1.34934	185.997
1.33936	178.914
1.32939	185.81
1.31937	182.828
1.30937	183.76
1.29938	195.501
1.28938	194.57
1.27937	191.215
1.26938	191.96
1.2594	183.201
1.24936	199.415
1.23936	206.87
1.22941	201.279
1.21944	189.538
1.20941	188.047
1.19944	192.892
1.18937	202.211
1.17943	196.806
1.16944	194.756
1.15946	205.565
1.14947	206.684
1.13943	194.197
1.12941	212.834
1.11949	201.838
1.10948	210.038
1.09945	205.193
1.08947	218.984
1.07943	219.916
1.06952	209.106
1.05949	209.293
1.04945	226.252
1.03944	213.579
1.02949	216.188
1.01946	231.657
1.00945	237.994
0.99947	227.743
0.98952	228.302
0.97949	232.03
0.96948	227.743
0.97234	236.13
0.98233	246.753
0.99238	229.421
1.00237	227.184
1.01242	233.148
1.0224	221.407
1.03236	216.934
1.04232	220.475
1.05238	219.916
1.06237	199.974
1.07237	211.902
1.08228	210.97
1.09232	211.156
1.10234	211.343
1.11238	208.92
1.12231	205.379
1.13241	212.461
1.14235	182.456
1.15233	185.624
1.16233	199.042
1.17234	191.588
1.18234	181.896
1.19232	190.469
1.2023	190.097
1.21233	180.778
1.22234	187.115
1.23229	195.501
1.24228	188.978
1.25229	189.351
1.2623	182.083
1.27235	187.674
1.28229	187.301
1.29232	192.892
1.30228	182.456
1.31226	178.169
1.32228	177.237
1.3323	179.101
1.34231	178.542
1.35229	172.019
1.36225	169.596
1.37225	176.492
1.3823	174.069
1.39227	172.392
1.40225	170.155
1.41225	172.205
1.42224	159.532
1.43224	167.919
1.44229	164.191
1.45227	168.291
1.46229	170.528
1.47226	168.664
1.48223	167.36
1.49226	174.255
1.5023	169.41
1.51225	169.596
1.52223	161.769
1.53223	158.414
1.54222	160.837
1.55221	164.378
1.56223	163.073
1.57221	161.955
1.58219	159.532
1.59219	161.769
1.60222	164.564
1.61222	156.55
1.62225	158.973
1.63216	159.159
1.6422	161.769
1.6522	155.059
1.66218	155.805
1.67219	146.859
1.68223	140.522
1.69214	155.618
1.70223	150.586
1.7122	155.432
1.72217	144.995
1.73217	138.1
1.74217	139.404
1.75222	136.422
1.76218	129.713
1.77214	121.885
1.78219	128.968
1.79217	124.681
1.80221	114.244
1.81211	111.076
1.82214	107.908
1.83218	105.299
1.84212	99.7075
1.85216	102.876
1.86211	100.267
1.86323	95.4211
1.85326	102.689
1.84323	97.4711
1.83325	102.13
1.8232	104.926
1.81325	113.872
1.80325	118.531
1.79325	126.917
1.78327	125.427
1.77327	142.759
1.76329	133.813
1.7533	135.118
1.74329	142.945
1.73328	145.927
1.72326	146.673
1.71324	152.636
1.70331	158.041
1.69326	157.855
1.68326	162.514
1.67328	161.582
1.66335	163.446
1.65324	169.782
1.64332	163.632
1.63328	170.714
1.62329	171.087
1.61327	173.696
1.60329	179.66
1.59336	175.001
1.58325	174.814
1.57324	172.764
1.56332	178.914
1.55338	171.46
1.54332	178.169
1.53334	176.119
1.52327	174.442
1.5133	171.087
1.5034	179.66
1.49336	171.273
1.4833	179.846
1.47333	167.36
1.46338	185.437
1.45333	175.373
1.44337	180.405
1.43339	177.424
1.42337	186.928
1.41335	186.556
1.40336	177.983
1.39339	184.878
1.38342	185.997
1.37338	178.542
1.36336	185.997
1.3534	173.696
1.34338	183.574
1.33338	187.86
1.32342	180.592
1.31341	182.828
1.30339	180.965
1.29339	180.405
1.28341	184.878
1.2734	184.319
1.26343	195.129
1.25347	200.533
1.24338	195.315
1.23344	210.038
1.2234	205.006
1.21347	211.902
1.20341	211.902
1.19346	208.92
1.18341	206.684
1.17345	190.283
1.16344	192.892
1.15345	194.942
1.14347	199.601
1.13348	212.834
1.1234	210.784
1.11344	199.788
1.10344	209.293
1.09347	196.433
1.08348	215.816
1.07347	214.511
1.06346	213.393
1.05347	224.202
1.04343	232.216
1.03353	233.521
1.02352	234.453
1.01351	250.853
1.00343	243.026
0.9935	248.989
0.98347	295.954
0.97352	239.298
0.96836	233.334
0.97838	230.166
0.9884	221.966
0.99842	224.761
1.00837	231.843
1.01834	213.579
1.02841	214.325
1.03837	226.625
1.0484	214.325
1.05841	201.652
1.06832	202.397
1.07836	197.551
1.08837	199.229
1.09839	218.984
1.10836	210.038
1.11831	198.67
1.12831	212.088
1.13835	197.365
1.14836	206.87
1.15832	190.842
1.1683	204.261
1.17836	186.928
1.18837	190.097
1.1983	192.147
1.20835	187.301
1.21828	188.606
1.22837	189.351
1.2383	187.674
1.24829	177.796
1.25835	182.083
1.26835	191.215
1.27826	191.96
1.28826	167.919
1.29833	174.255
1.30831	175.56
1.31827	181.337
1.32829	180.405
1.33824	184.878
1.34831	168.478
1.35831	178.169
1.36824	177.796
1.3783	165.869
1.38828	169.969
1.39825	167.173
1.40828	173.323
1.41822	168.851
1.42827	163.819
1.43827	164.937
1.4483	164.378
1.45824	167.36
1.46827	169.782
1.47823	166.428
1.48822	166.614
1.49832	170.714
1.50823	162.7
1.51824	161.209
1.52825	174.069
1.53825	166.241
1.54822	163.446
1.55828	161.769
1.5682	164.005
1.57821	167.732
1.58819	161.955
1.59818	164.378
1.60826	162.141
1.61827	163.259
1.62818	161.955
1.6382	158.787
1.64821	150.027
1.6582	150.214
1.66818	155.246
1.67821	151.518
1.68821	140.15
1.69822	143.318
1.70815	144.809
1.71818	147.604
1.72819	142.2
1.73816	138.472
1.74819	141.827
1.75813	137.541
1.76819	133.999
1.77819	123.004
1.78814	124.681
1.79813	114.244
1.80814	110.703
1.81817	107.535
1.8281	103.808
1.8381	103.062
1.84814	102.876
1.85815	105.671
1.86693	104.553
1.85718	99.8939
1.8472	102.503
1.83724	102.503
1.82719	105.299
1.81726	115.922
1.80724	119.649
1.79728	117.413
1.78724	120.581
1.77728	129.527
1.76724	136.236
1.75726	139.591
1.74723	144.623
1.73723	151.705
1.72725	151.518
1.71727	150.586
1.70727	164.191
1.69732	163.632
1.68729	162.514
1.67731	159.346
1.66725	158.414
1.65724	160.65
1.64726	172.951
1.63733	172.764
1.62731	178.355
1.61723	162.7
1.60725	172.019
1.59731	169.596
1.58731	167.546
1.57728	181.337
1.56725	172.205
1.55725	169.969
1.54733	171.46
1.5373	175.933
1.52732	172.764
1.51734	172.205
1.50728	167.173
1.49728	173.696
1.48735	177.983
1.47731	180.219
1.46738	174.442
1.45727	176.119
1.44734	166.987
1.43743	180.965
1.42734	178.914
1.41731	177.983
1.40733	178.355
1.39736	173.696
1.38737	179.101
1.3774	184.506
1.3674	190.469
1.35741	190.283
1.34734	180.033
1.33743	180.405
1.3274	179.66
1.31733	181.524
1.3074	185.437
1.2974	192.892
1.28737	180.033
1.27737	178.542
1.26742	195.501
1.25739	184.878
1.2474	182.083
1.23738	183.015
1.22746	195.315
1.21735	197.179
1.20747	204.074
1.19746	195.129
1.18744	196.06
1.17743	196.62
1.16741	188.047
1.15739	213.579
1.14743	201.279
1.13741	205.193
1.12746	203.142
1.11742	197.551
1.10745	204.633
1.09752	204.447
1.08748	207.243
1.07747	206.497
1.06743	226.625
1.05742	221.034
1.04751	223.457
1.03748	230.352
1.02745	228.861
1.01749	240.044
1.00747	228.675
0.99745	232.962
0.98748	228.675
0.97748	227.37
0.96747	259.426
0.97438	271.54
0.98431	227.184
0.99434	230.352
1.00439	230.725
1.01437	236.503
1.02434	216.561
1.03441	216.747
1.04436	219.17
1.05431	196.992
1.0643	208.734
1.07439	203.515
1.08436	205.752
1.09428	205.565
1.10433	209.293
1.11428	211.715
1.12429	206.87
1.13439	186.183
1.14439	183.387
1.15434	197.551
1.16429	196.62
1.17428	190.842
1.18435	189.165
1.19428	208.361
1.20434	190.097
1.21432	196.06
1.22436	190.283
1.23434	184.319
1.24432	181.896
1.2543	179.287
1.26429	176.864
1.27436	171.646
1.28431	166.987
1.29426	186.742
1.30426	178.728
1.31428	174.628
1.32433	170.155
1.33429	163.446
1.34429	169.41
1.3543	172.205
1.36426	170.155
1.37427	170.341
1.38426	172.951
1.39422	171.087
1.40427	168.664
1.41426	167.732
1.42433	168.851
1.43423	169.969
1.44425	165.869
1.45425	160.837
1.46431	166.428
1.47426	165.123
1.48426	160.091
1.49422	162.141
1.50422	161.955
1.51426	169.596
1.5243	166.055
1.53425	158.227
1.54426	167.36
1.55431	161.209
1.56426	161.769
1.57421	162.514
1.58424	167.546
1.59426	166.241
1.6043	166.428
1.61424	159.159
1.62422	163.259
1.63416	161.396
1.64416	157.296
1.6542	158.787
1.66428	150.586
1.67418	153.009
1.68419	148.164
1.69419	148.536
1.70417	146.113
1.71421	139.031
1.7242	140.895
1.73419	130.458
1.74422	130.831
1.75417	137.913
1.76417	137.541
1.77422	126.358
1.78411	119.649
1.79416	111.076
1.80417	112.94
1.81415	111.262
1.8241	105.671
1.83414	102.503
1.84417	102.503
1.85416	96.5393
1.86411	94.6756
1.86121	93.7437
1.85126	98.403
1.84129	105.299
1.83126	107.535
1.82124	112.753
1.81127	121.885
1.8012	123.19
1.79127	131.018
1.78131	128.968
1.7713	127.663
1.76132	135.49
1.75124	139.218
1.74128	148.536
1.73125	150.214
1.72126	150.027
1.71123	160.464
1.70132	151.705
1.69132	157.668
1.68129	163.073
1.67127	165.869
1.6613	164.378
1.65131	172.205
1.64127	168.851
1.63133	160.837
1.62128	163.632
1.61131	163.073
1.6013	172.578
1.59133	172.951
1.58133	172.951
1.57132	168.478
1.56137	181.896
1.5513	181.896
1.54134	177.796
1.53135	179.846
1.5213	179.101
1.51132	183.201
1.50135	175.187
1.49133	170.341
1.48135	178.728
1.47138	174.628
1.46131	174.814
1.45134	171.832
1.44134	166.987
1.43141	186.928
1.4214	176.678
1.41134	178.355
1.40138	177.61
1.39136	175.56
1.38138	177.61
1.37139	183.574
1.36139	186.369
1.35139	195.501
1.34143	183.574
1.33145	185.624
1.32136	194.01
1.31141	193.265
1.30141	185.251
1.29146	187.674
1.28142	185.065
1.27141	188.047
1.26142	183.76
1.25137	185.065
1.2414	202.211
1.23144	206.311
1.22145	186.183
1.21144	194.57
1.20139	194.57
1.19141	192.519
1.18146	199.788
1.17144	202.956
1.16144	196.247
1.15147	212.275
1.14148	210.97
1.13148	212.275
1.12148	217.12
1.11146	231.843
1.10146	219.916
1.09146	214.511
1.08151	221.034
1.07148	222.898
1.06143	214.511
1.05147	207.429
1.04148	216.188
1.03153	225.507
1.02147	223.829
1.01153	230.539
1.00148	233.893
0.99151	229.048
0.98151	244.144
0.97152	249.548
0.97035	237.807
0.98034	262.035
0.99043	228.675
1.00037	220.288
1.01038	220.848
1.02034	226.439
1.03035	224.575
1.04036	223.084
1.05037	236.503
1.06036	216.002
1.07038	203.702
1.0804	199.415
1.09033	209.852
1.10037	199.974
1.11037	183.946
1.12039	200.161
1.13035	190.283
1.14031	187.487
1.15036	190.842
1.16036	199.788
1.17036	196.06
1.18034	188.606
1.19034	191.028
1.20035	183.201
1.21032	180.033
1.22035	190.283
1.23038	190.469
1.24032	187.86
1.25036	182.642
1.26037	191.401
1.27034	192.333
1.28028	185.065
1.29032	178.728
1.30037	179.287
1.31034	184.878
1.32029	177.983
1.33027	178.169
1.34025	169.782
1.3503	175.373
1.3603	170.901
1.37028	173.51
1.38028	171.273
1.39031	168.105
1.40025	173.696
1.41026	161.955
1.42029	170.155
1.4303	168.478
1.44028	173.323
1.45026	161.582
1.46023	166.614
1.47022	172.019
1.48029	175.746
1.49029	165.123
1.50026	165.869
1.5102	170.341
1.52022	169.223
1.53027	158.414
1.54024	164.937
1.55024	164.75
1.56024	173.696
1.57021	162.514
1.58022	161.023
1.59023	162.887
1.60022	158.414
1.61021	159.532
1.62024	170.341
1.63016	160.464
1.6402	159.718
1.65024	160.837
1.66025	156.177
1.67022	160.091
1.68022	155.805
1.69019	160.65
1.70024	150.959
1.71015	151.145
1.72013	144.623
1.73019	143.877
1.7402	140.895
1.75023	134.745
1.76016	129.527
1.77017	124.681
1.78017	120.581
1.7902	122.631
1.80009	111.262
1.81016	111.076
1.82012	103.808
1.83014	107.162
1.84017	99.7075
1.85017	100.08
1.86018	97.6575
1.8652	93.1846
1.85519	102.689
1.84525	103.435
1.83528	106.417
1.82526	116.481
1.81525	123.749
1.80527	122.817
1.79528	132.136
1.78524	138.1
1.77527	137.354
1.76525	142.759
1.75528	150.586
1.7453	142.759
1.73527	153.196
1.72528	147.604
1.71534	162.141
1.70528	158.414
1.69531	154.873
1.68525	155.991
1.6753	164.564
1.66529	168.851
1.65534	168.478
1.64534	176.864
1.63524	168.291
1.62527	175.187
1.61531	176.305
1.60535	172.205
1.59533	166.055
1.58531	168.851
1.57531	172.392
1.56532	169.41
1.5553	169.223
1.5454	174.814
1.53536	167.546
1.52539	176.678
1.51531	166.428
1.5053	174.442
1.49537	172.578
1.48535	182.828
1.47534	181.337
1.46533	181.151
1.45537	189.538
1.44536	189.91
1.43536	185.81
1.42539	176.305
1.41536	178.355
1.40538	169.41
1.39537	179.846
1.38539	178.169
1.37545	178.169
1.3654	185.624
1.35539	178.914
1.34538	180.592
1.3354	189.724
1.32545	180.033
1.31541	197.179
1.30546	186.928
1.29544	183.946
1.28551	187.674
1.27541	193.824
1.26547	191.96
1.25542	190.656
1.24547	189.538
1.23542	204.82
1.22541	198.67
1.21542	197.551
1.20545	180.592
1.19547	186.742
1.18548	191.028
1.17544	195.688
1.16543	192.706
1.1555	192.147
1.14549	209.293
1.13549	205.193
1.12545	204.633
1.11547	217.493
1.10543	210.597
1.09545	222.898
1.08545	226.252
1.07553	222.339
1.0655	228.116
1.0555	231.284
1.0455	220.102
1.03554	228.861
1.02546	222.898
1.01548	224.202
1.00547	233.148
0.9955	239.298
0.98549	233.334
0.97556	234.453
0.96687	227.557
--	224.016
--	221.593
--	144.809
