# Supplementary material for: Switchable wetting of oxygen-evolving oxide catalysts
Source: Nat Catal. 2021 Dec 30;5(1):30–6. doi: 10.1038/s41929-021-00723-w (PMC8799463; doi:10.1038/s41929-021-00723-w)
Supplement: Source Data Fig. 2 — Statistical Source Data. [file 41929_2021_723_MOESM7_ESM.zip › Source Data Fig. 2C.xlsx]

## Sheet: Sheet1
Energy-loss (eV)	Normalized intensity (a.u.) @ 1.9 V vs. RHE	Normalized intensity (a.u.) @ 1.0 V vs. RHE
480	0.16605	0.13718
480.1	0.16605	0.13718
480.2	0.16605	0.13718
480.3	0.16605	0.13718
480.4	0.16605	0.13718
480.5	0.16605	0.13718
480.6	0.16605	0.13718
480.7	0.16605	0.13718
480.8	0.16605	0.13718
480.9	0.16605	0.13718
481	0.16605	0.13156
481.1	0.16605	0.14949
481.2	0.16605	0.14362
481.3	0.16605	0.15633
481.4	0.16605	0.1442
481.5	0.16605	0.11984
481.6	0.16605	0.06928
481.7	0.1778	0.10878
481.8	0.12533	0.14072
481.9	0.10472	0.12819
482	0.1282	0.15229
482.1	0.16524	0.19144
482.2	0.2416	0.22723
482.3	0.256	0.20642
482.4	0.22998	0.17158
482.5	0.16098	0.12458
482.6	0.124	0.10637
482.7	0.17592	0.07605
482.8	0.15556	0.10113
482.9	0.16944	0.11405
483	0.17454	0.12485
483.1	0.12476	0.10157
483.2	0.12047	0.12679
483.3	0.1688	0.15419
483.4	0.22399	0.16486
483.5	0.23874	0.22012
483.6	0.2911	0.24891
483.7	0.31242	0.19011
483.8	0.27046	0.17499
483.9	0.20075	0.10364
484	0.22323	0.07525
484.1	0.19257	0.08842
484.2	0.16373	0.10783
484.3	0.14699	0.15252
484.4	0.12538	0.15523
484.5	0.0743	0.15634
484.6	0.12743	0.16651
484.7	0.23993	0.16191
484.8	0.19042	0.15578
484.9	0.14262	0.15805
485	0.10854	0.15054
485.1	0.15279	0.16464
485.2	0.10605	0.16032
485.3	0.14077	0.13086
485.4	0.16327	0.08924
485.5	0.09815	0.07565
485.6	0.07397	0.08376
485.7	0.0936	0.08395
485.8	0.1135	0.07155
485.9	0.15552	0.10318
486	0.17724	0.12685
486.1	0.17288	0.1548
486.2	0.1973	0.15908
486.3	0.16341	0.13932
486.4	0.18795	0.16392
486.5	0.20763	0.19211
486.6	0.17584	0.14012
486.7	0.15436	0.12938
486.8	0.15783	0.16024
486.9	0.12129	0.16132
487	0.19422	0.10278
487.1	0.15152	0.04298
487.2	0.08367	0.00693
487.3	0.04442	0.00535
487.4	0.02483	0.06822
487.5	0.09025	0.12681
487.6	0.20902	0.17482
487.7	0.22686	0.17236
487.8	0.2364	0.18085
487.9	0.19846	0.18305
488	0.17514	0.15994
488.1	0.20683	0.14196
488.2	0.21482	0.11585
488.3	0.20573	0.14282
488.4	0.15842	0.14282
488.5	0.043	0.10598
488.6	0	0.09337
488.7	0.09493	0.03395
488.8	0.10009	0
488.9	0.0822	0.02272
489	0.04396	0.04701
489.1	0.07589	0.07576
489.2	0.108	0.09574
489.3	0.12646	0.1312
489.4	0.18975	0.14803
489.5	0.18477	0.14031
489.6	0.16324	0.10064
489.7	0.15278	0.06827
489.8	0.14933	0.07689
489.9	0.09403	0.08366
490	0.11684	0.08923
490.1	0.14102	0.11999
490.2	0.17122	0.15581
490.3	0.19782	0.16649
490.4	0.19078	0.17234
490.5	0.2161	0.15873
490.6	0.21912	0.11417
490.7	0.18008	0.17174
490.8	0.17412	0.23826
490.9	0.14027	0.22076
491	0.11161	0.20625
491.1	0.09471	0.1787
491.2	0.0881	0.18554
491.3	0.08885	0.17154
491.4	0.14075	0.14898
491.5	0.13752	0.14514
491.6	0.13436	0.1526
491.7	0.15588	0.19003
491.8	0.16278	0.20455
491.9	0.1318	0.1587
492	0.11126	0.11715
492.1	0.10136	0.07848
492.2	0.12698	0.07542
492.3	0.14887	0.08753
492.4	0.17545	0.08954
492.5	0.24995	0.12925
492.6	0.18614	0.17648
492.7	0.17451	0.21324
492.8	0.20725	0.17062
492.9	0.25493	0.16048
493	0.28236	0.18824
493.1	0.23889	0.1765
493.2	0.22234	0.19658
493.3	0.16349	0.17455
493.4	0.09143	0.16092
493.5	0.11872	0.18225
493.6	0.20841	0.20114
493.7	0.23789	0.19856
493.8	0.23268	0.17039
493.9	0.22137	0.15391
494	0.20397	0.19237
494.1	0.22585	0.20726
494.2	0.2699	0.2073
494.3	0.24627	0.20038
494.4	0.2436	0.20282
494.5	0.26571	0.17287
494.6	0.25933	0.1159
494.7	0.24291	0.10386
494.8	0.23116	0.1301
494.9	0.19018	0.13397
495	0.12494	0.1079
495.1	0.09843	0.0703
495.2	0.15968	0.05991
495.3	0.20439	0.07877
495.4	0.1881	0.09482
495.5	0.1453	0.1187
495.6	0.11561	0.13441
495.7	0.08018	0.10456
495.8	0.13955	0.1328
495.9	0.24332	0.12988
496	0.18339	0.09316
496.1	0.09004	0.08597
496.2	0.06178	0.10121
496.3	0.09547	0.14294
496.4	0.12888	0.18017
496.5	0.16369	0.17814
496.6	0.17066	0.17142
496.7	0.13436	0.16387
496.8	0.11702	0.14117
496.9	0.15637	0.14492
497	0.22595	0.15603
497.1	0.24604	0.16221
497.2	0.19442	0.17391
497.3	0.20296	0.14344
497.4	0.15595	0.14358
497.5	0.12437	0.18572
497.6	0.16762	0.21205
497.7	0.19419	0.23091
497.8	0.24886	0.21817
497.9	0.23548	0.18783
498	0.1841	0.204
498.1	0.19757	0.21113
498.2	0.2511	0.2084
498.3	0.23015	0.17164
498.4	0.18812	0.12785
498.5	0.16505	0.1557
498.6	0.16996	0.13311
498.7	0.16684	0.13568
498.8	0.19823	0.14721
498.9	0.16204	0.16872
499	0.18304	0.17191
499.1	0.12218	0.16505
499.2	0.12072	0.14178
499.3	0.13837	0.12184
499.4	0.13419	0.14848
499.5	0.13604	0.16338
499.6	0.11827	0.15535
499.7	0.08505	0.17105
499.8	0.07977	0.1953
499.9	0.08845	0.20484
500	0.11788	0.18104
500.1	0.15883	0.16166
500.2	0.16129	0.13078
500.3	0.19604	0.13969
500.4	0.16576	0.16982
500.5	0.12824	0.13177
500.6	0.12102	0.11192
500.7	0.08746	0.1284
500.8	0.06037	0.14783
500.9	0.06053	0.18193
501	0.09213	0.19135
501.1	0.1777	0.21485
501.2	0.22199	0.24707
501.3	0.23588	0.22602
501.4	0.27657	0.20135
501.5	0.17082	0.17274
501.6	0.16813	0.19024
501.7	0.26402	0.18837
501.8	0.25057	0.17758
501.9	0.25336	0.11179
502	0.21673	0.1
502.1	0.16322	0.1336
502.2	0.19881	0.15022
502.3	0.23048	0.15322
502.4	0.24706	0.15002
502.5	0.23412	0.19683
502.6	0.19818	0.22066
502.7	0.2057	0.1996
502.8	0.24254	0.18422
502.9	0.25786	0.15273
503	0.22581	0.15166
503.1	0.23429	0.18799
503.2	0.14078	0.15049
503.3	0.07276	0.11826
503.4	0.0827	0.11588
503.5	0.14892	0.1595
503.6	0.19035	0.1801
503.7	0.19582	0.15584
503.8	0.19581	0.14017
503.9	0.14679	0.18856
504	0.18421	0.21181
504.1	0.22369	0.19305
504.2	0.21017	0.17452
504.3	0.22608	0.15583
504.4	0.21984	0.18906
504.5	0.21496	0.20724
504.6	0.20407	0.17285
504.7	0.18435	0.14739
504.8	0.144	0.14992
504.9	0.11743	0.18564
505	0.10247	0.19838
505.1	0.1092	0.14086
505.2	0.13815	0.08595
505.3	0.13074	0.11741
505.4	0.15444	0.21458
505.5	0.19242	0.26506
505.6	0.17205	0.27428
505.7	0.22796	0.30571
505.8	0.25476	0.30699
505.9	0.22678	0.25086
506	0.2393	0.21377
506.1	0.24871	0.2057
506.2	0.22587	0.18812
506.3	0.16621	0.16748
506.4	0.1492	0.1563
506.5	0.14069	0.15113
506.6	0.17271	0.14736
506.7	0.21039	0.18564
506.8	0.25196	0.20267
506.9	0.22718	0.20958
507	0.1702	0.15275
507.1	0.23749	0.1691
507.2	0.22257	0.19088
507.3	0.18153	0.17579
507.4	0.19952	0.1588
507.5	0.22829	0.16105
507.6	0.16632	0.20532
507.7	0.19472	0.21324
507.8	0.18703	0.19113
507.9	0.14739	0.16518
508	0.14437	0.12881
508.1	0.17072	0.16929
508.2	0.16912	0.20543
508.3	0.14262	0.17882
508.4	0.13189	0.12919
508.5	0.06085	0.1127
508.6	0.08061	0.11897
508.7	0.0981	0.13159
508.8	0.11302	0.15777
508.9	0.10203	0.18247
509	0.16247	0.17541
509.1	0.15297	0.13136
509.2	0.13693	0.11052
509.3	0.15289	0.09993
509.4	0.16749	0.10135
509.5	0.2042	0.17003
509.6	0.16278	0.1928
509.7	0.15266	0.19238
509.8	0.2287	0.13433
509.9	0.18803	0.1014
510	0.24839	0.11474
510.1	0.23645	0.10511
510.2	0.13598	0.11009
510.3	0.11115	0.11755
510.4	0.11755	0.15034
510.5	0.16959	0.19393
510.6	0.1999	0.18554
510.7	0.17582	0.17407
510.8	0.18592	0.14179
510.9	0.16629	0.08952
511	0.14539	0.09435
511.1	0.20789	0.13822
511.2	0.24459	0.20783
511.3	0.23958	0.2192
511.4	0.20162	0.23686
511.5	0.20302	0.24648
511.6	0.25345	0.23706
511.7	0.25031	0.22041
511.8	0.21688	0.21726
511.9	0.22551	0.19603
512	0.15762	0.20074
512.1	0.11622	0.20686
512.2	0.1527	0.19449
512.3	0.14342	0.12967
512.4	0.13287	0.0927
512.5	0.1468	0.07809
512.6	0.14951	0.07473
512.7	0.23304	0.08301
512.8	0.19025	0.10907
512.9	0.20607	0.15549
513	0.1976	0.18144
513.1	0.20345	0.15856
513.2	0.20119	0.1227
513.3	0.16466	0.11003
513.4	0.14745	0.10471
513.5	0.16451	0.13892
513.6	0.21987	0.17983
513.7	0.16692	0.20226
513.8	0.14418	0.17162
513.9	0.1734	0.11541
514	0.14116	0.10643
514.1	0.16627	0.1121
514.2	0.17952	0.0724
514.3	0.1644	0.11869
514.4	0.16485	0.13549
514.5	0.10764	0.11928
514.6	0.0755	0.10293
514.7	0.08681	0.08977
514.8	0.1025	0.115
514.9	0.13327	0.15356
515	0.15272	0.17609
515.1	0.11614	0.171
515.2	0.10897	0.17331
515.3	0.17517	0.17998
515.4	0.19135	0.19924
515.5	0.28593	0.21925
515.6	0.25965	0.20338
515.7	0.22172	0.20426
515.8	0.2	0.19352
515.9	0.21027	0.17213
516	0.24832	0.11898
516.1	0.20773	0.10986
516.2	0.14554	0.12941
516.3	0.14787	0.10902
516.4	0.15722	0.10317
516.5	0.11368	0.0958
516.6	0.17633	0.09953
516.7	0.18216	0.12896
516.8	0.09842	0.12636
516.9	0.09714	0.11396
517	0.1389	0.10764
517.1	0.15012	0.09507
517.2	0.16019	0.10367
517.3	0.15402	0.10723
517.4	0.11795	0.08825
517.5	0.09921	0.11779
517.6	0.14385	0.14169
517.7	0.19453	0.14146
517.8	0.13424	0.13841
517.9	0.08164	0.12066
518	0.12899	0.09565
518.1	0.12393	0.11263
518.2	0.17342	0.10504
518.3	0.22398	0.0976
518.4	0.23328	0.12428
518.5	0.16558	0.14314
518.6	0.08621	0.14985
518.7	0.10614	0.17359
518.8	0.14655	0.18555
518.9	0.21318	0.17977
519	0.24645	0.18632
519.1	0.18557	0.19344
519.2	0.1378	0.17034
519.3	0.12227	0.15846
519.4	0.11788	0.15501
519.5	0.14326	0.15258
519.6	0.12874	0.15939
519.7	0.10463	0.14609
519.8	0.14013	0.1179
519.9	0.17634	0.14865
520	0.19079	0.15056
520.1	0.22283	0.16467
520.2	0.15539	0.14402
520.3	0.12056	0.11181
520.4	0.15162	0.08988
520.5	0.16071	0.08655
520.6	0.21799	0.08135
520.7	0.17705	0.09657
520.8	0.19599	0.14182
520.9	0.16977	0.20807
521	0.16066	0.23119
521.1	0.18585	0.20406
521.2	0.18267	0.15481
521.3	0.16165	0.16636
521.4	0.08359	0.1276
521.5	0.06521	0.10892
521.6	0.08142	0.11238
521.7	0.08273	0.12332
521.8	0.10922	0.11482
521.9	0.08739	0.12284
522	0.11894	0.08377
522.1	0.13873	0.06768
522.2	0.10946	0.06671
522.3	0.16275	0.09663
522.4	0.20297	0.10952
522.5	0.22531	0.10208
522.6	0.1473	0.09251
522.7	0.18905	0.12168
522.8	0.21934	0.15136
522.9	0.22163	0.1559
523	0.2615	0.12837
523.1	0.23819	0.14892
523.2	0.17494	0.19718
523.3	0.12914	0.17247
523.4	0.1781	0.1336
523.5	0.24385	0.15744
523.6	0.2407	0.14445
523.7	0.22422	0.15427
523.8	0.17681	0.15554
523.9	0.14678	0.16334
524	0.13835	0.17554
524.1	0.17309	0.18662
524.2	0.2125	0.16651
524.3	0.15186	0.13743
524.4	0.16419	0.09318
524.5	0.11173	0.09287
524.6	0.14266	0.11749
524.7	0.25567	0.12716
524.8	0.21944	0.13029
524.9	0.16947	0.15839
525	0.09338	0.17727
525.1	0.05576	0.14194
525.2	0.0979	0.06458
525.3	0.15432	0.06845
525.4	0.19007	0.09691
525.5	0.13372	0.10199
525.6	0.079	0.10531
525.7	0.03371	0.12643
525.8	0.05648	0.10626
525.9	0.12121	0.09534
526	0.15632	0.08883
526.1	0.2248	0.13264
526.2	0.23941	0.14527
526.3	0.17743	0.12918
526.4	0.21535	0.13563
526.5	0.23923	0.10242
526.6	0.20749	0.10633
526.7	0.13013	0.12204
526.8	0.11249	0.13717
526.9	0.1674	0.11416
527	0.17372	0.08086
527.1	0.19175	0.07867
527.2	0.16827	0.08494
527.3	0.13209	0.06785
527.4	0.05852	0.09262
527.5	0.11079	0.11638
527.6	0.1773	0.09889
527.7	0.22005	0.0837
527.8	0.22803	0.10697
527.9	0.22893	0.12748
528	0.19853	0.14601
528.1	0.14271	0.14186
528.2	0.19163	0.14017
528.3	0.17036	0.07881
528.4	0.16212	0.02828
528.5	0.21303	0.06302
528.6	0.16935	0.06123
528.7	0.16342	0.06343
528.8	0.22322	0.1044
528.9	0.20217	0.10907
529	0.20737	0.12768
529.1	0.18759	0.09016
529.2	0.22328	0.0769
529.3	0.2403	0.08289
529.4	0.28085	0.10571
529.5	0.32042	0.16442
529.6	0.31528	0.22226
529.7	0.30449	0.19313
529.8	0.25456	0.16672
529.9	0.25815	0.13709
530	0.25892	0.12255
530.1	0.29341	0.09518
530.2	0.33294	0.08312
530.3	0.29981	0.08346
530.4	0.29307	0.08609
530.5	0.38485	0.10476
530.6	0.45603	0.13129
530.7	0.55336	0.1622
530.8	0.54073	0.19017
530.9	0.49773	0.19898
531	0.48567	0.17308
531.1	0.52402	0.13913
531.2	0.57898	0.14539
531.3	0.64179	0.16596
531.4	0.63426	0.21042
531.5	0.55854	0.20142
531.6	0.54405	0.15527
531.7	0.49531	0.14739
531.8	0.47706	0.16889
531.9	0.49986	0.21523
532	0.45836	0.19608
532.1	0.46501	0.16164
532.2	0.44753	0.16882
532.3	0.40987	0.19575
532.4	0.39006	0.1684
532.5	0.34885	0.1629
532.6	0.31347	0.14119
532.7	0.28249	0.15225
532.8	0.27931	0.20342
532.9	0.30642	0.21749
533	0.34995	0.1773
533.1	0.35788	0.19842
533.2	0.32369	0.19652
533.3	0.33175	0.25206
533.4	0.36619	0.20044
533.5	0.37683	0.16705
533.6	0.39382	0.22028
533.7	0.4188	0.24069
533.8	0.37628	0.24125
533.9	0.36226	0.24166
534	0.3523	0.27354
534.1	0.37996	0.29808
534.2	0.39403	0.31105
534.3	0.38176	0.30858
534.4	0.3068	0.3038
534.5	0.32782	0.35906
534.6	0.34798	0.38357
534.7	0.37386	0.42577
534.8	0.39231	0.43082
534.9	0.40995	0.39399
535	0.42182	0.40277
535.1	0.42368	0.46292
535.2	0.4452	0.47862
535.3	0.45093	0.47849
535.4	0.43362	0.51771
535.5	0.46096	0.55628
535.6	0.48582	0.50093
535.7	0.51094	0.48301
535.8	0.51427	0.51639
535.9	0.52752	0.55701
536	0.55135	0.59318
536.1	0.56813	0.61167
536.2	0.60251	0.63369
536.3	0.62337	0.61127
536.4	0.63703	0.6296
536.5	0.61058	0.67259
536.6	0.65532	0.68913
536.7	0.68472	0.7253
536.8	0.67292	0.80045
536.9	0.69098	0.84511
537	0.68909	0.84501
537.1	0.72659	0.87414
537.2	0.75075	0.91356
537.3	0.72744	0.92677
537.4	0.83074	0.97399
537.5	0.81296	0.93267
537.6	0.81208	0.96628
537.7	0.91632	1
537.8	0.92235	0.9958
537.9	0.89899	0.9853
538	0.88932	0.97118
538.1	0.88223	0.98384
538.2	0.84864	0.98216
538.3	0.87712	0.93449
538.4	0.90431	0.92802
538.5	0.9155	0.93855
538.6	0.88603	0.93589
538.7	0.85142	0.89541
538.8	0.87888	0.87738
538.9	0.93295	0.89073
539	0.92808	0.91153
539.1	0.98329	0.94075
539.2	0.93874	0.95632
539.3	0.92968	0.94368
539.4	0.92329	0.92724
539.5	0.93477	0.94007
539.6	0.95026	0.95551
539.7	0.90878	0.91553
539.8	0.84266	0.89893
539.9	0.7729	0.8815
540	0.80466	0.89007
540.1	0.83743	0.88467
540.2	0.86661	0.90861
540.3	0.8398	0.92058
540.4	0.80006	0.91169
540.5	0.79765	0.93695
540.6	0.81576	0.93382
540.7	0.89645	0.89402
540.8	0.93241	0.87809
540.9	0.91371	0.90544
541	0.9578	0.94964
541.1	0.95713	0.92715
541.2	1	0.9118
541.3	0.98188	0.90624
541.4	0.92139	0.87391
541.5	0.90607	0.81252
541.6	0.766	0.72934
541.7	0.70743	0.71997
541.8	0.70398	0.7656
541.9	0.73454	0.7996
542	0.72893	0.79398
542.1	0.78512	0.76262
542.2	0.76937	0.76558
542.3	0.78849	0.75457
542.4	0.78486	0.78362
542.5	0.80982	0.78631
542.6	0.8066	0.74279
542.7	0.72421	0.74565
542.8	0.70034	0.73655
542.9	0.70925	0.71131
543	0.71356	0.69232
543.1	0.71911	0.71626
543.2	0.71264	0.71342
543.3	0.69531	0.66435
543.4	0.71094	0.6384
543.5	0.66201	0.64168
543.6	0.63219	0.64878
543.7	0.64274	0.62918
543.8	0.62974	0.60349
543.9	0.56284	0.60301
544	0.54989	0.58901
544.1	0.59263	0.60326
544.2	0.63094	0.59139
544.3	0.58491	0.54955
544.4	0.57036	0.49871
544.5	0.59382	0.48342
544.6	0.51917	0.50168
544.7	0.4811	0.46775
544.8	0.51369	0.41556
544.9	0.55834	0.40792
545	0.56021	0.41474
545.1	0.55637	0.41742
545.2	0.46877	0.40122
545.3	0.42254	0.41308
545.4	0.39067	0.40703
545.5	0.42483	0.40988
545.6	0.45997	0.40991
545.7	0.44903	0.3546
545.8	0.47259	0.32366
545.9	0.48823	0.35636
546	0.5319	0.41021
546.1	0.54359	0.44452
546.2	0.52244	0.43316
546.3	0.54082	0.44742
546.4	0.49308	0.449
546.5	0.48575	0.45214
546.6	0.54009	0.40427
546.7	0.51913	0.40988
546.8	0.47694	0.41298
546.9	0.47821	0.38668
547	0.45722	0.37668
547.1	0.43833	0.3549
547.2	0.44118	0.35682
547.3	0.46171	0.39159
547.4	0.478	0.38118
547.5	0.43659	0.39458
547.6	0.41101	0.38938
547.7	0.45108	0.40317
547.8	0.45973	0.4126
547.9	0.49685	0.38975
548	0.52312	0.37074
548.1	0.47737	0.3835
548.2	0.4932	0.41217
548.3	0.50643	0.42343
548.4	0.47813	0.4305
548.5	0.47058	0.41447
548.6	0.48606	0.40893
548.7	0.44818	0.40182
548.8	0.42297	0.38787
548.9	0.45659	0.36345
549	0.49232	0.35959
549.1	0.53678	0.40817
549.2	0.55219	0.445
549.3	0.49122	0.40343
549.4	0.47957	0.37726
549.5	0.47449	0.37435
549.6	0.4936	0.39177
549.7	0.5105	0.42012
549.8	0.46366	0.42708
549.9	0.52055	0.43332
550	0.50362	0.4645
550.1	0.49001	0.45467
550.2	0.45302	0.4101
550.3	0.45711	0.39016
550.4	0.40256	0.39936
550.5	0.37434	0.39052
550.6	0.36394	0.3589
550.7	0.38225	0.3468
550.8	0.39937	0.36823
550.9	0.37498	0.3671
551	0.37079	0.36026
551.1	0.32655	0.31461
551.2	0.34917	0.27342
551.3	0.37984	0.29268
551.4	0.38694	0.3239
551.5	0.46043	0.36849
551.6	0.46402	0.38273
551.7	0.42096	0.38315
551.8	0.44064	0.37774
551.9	0.42647	0.34339
552	0.40625	0.32037
552.1	0.399	0.38014
552.2	0.35153	0.40801
552.3	0.40706	0.43735
552.4	0.45958	0.42213
552.5	0.47853	0.4147
552.6	0.5058	0.42011
552.7	0.49831	0.39133
552.8	0.43819	0.35847
552.9	0.43908	0.35761
553	0.4495	0.37751
553.1	0.48684	0.39821
553.2	0.54106	0.43286
553.3	0.53038	0.43566
553.4	0.45263	0.43759
553.5	0.47467	0.44736
553.6	0.48222	0.44905
553.7	0.53673	0.43267
553.8	0.54349	0.41014
553.9	0.5136	0.42737
554	0.56155	0.46059
554.1	0.49945	0.44837
554.2	0.47923	0.43763
554.3	0.49975	0.40182
554.4	0.4799	0.411
554.5	0.4783	0.4149
554.6	0.47291	0.41093
554.7	0.45409	0.42217
554.8	0.46045	0.44472
554.9	0.42834	0.45417
555	0.42899	0.49259
555.1	0.40923	0.46771
555.2	0.41667	0.4258
555.3	0.41733	0.37383
555.4	0.43496	0.36873
555.5	0.46929	0.39031
555.6	0.42803	0.39093
555.7	0.38181	0.38025
555.8	0.36858	0.36894
555.9	0.38186	0.37281
556	0.41548	0.35621
556.1	0.46534	0.34375
556.2	0.4715	0.34309
556.3	0.45523	0.33011
556.4	0.45952	0.39426
556.5	0.43936	0.44997
556.6	0.42537	0.46576
556.7	0.50472	0.42239
556.8	0.5177	0.37326
556.9	0.46871	0.40122
557	0.42084	0.432
557.1	0.44119	0.44262
557.2	0.4457	0.4652
557.3	0.48496	0.45947
557.4	0.44857	0.45518
557.5	0.46183	0.40372
557.6	0.44182	0.40149
557.7	0.42433	0.42298
557.8	0.48029	0.43662
557.9	0.46765	0.47285
558	0.46964	0.50191
558.1	0.50798	0.48949
558.2	0.56199	0.49461
558.3	0.57758	0.50348
558.4	0.58386	0.48633
558.5	0.57145	0.45306
558.6	0.52785	0.4307
558.7	0.48558	0.48764
558.8	0.52923	0.53789
558.9	0.50451	0.50369
559	0.50602	0.46265
559.1	0.50328	0.44166
559.2	0.4804	0.45378
559.3	0.44162	0.45163
559.4	0.44883	0.4394
559.5	0.48821	0.46573
559.6	0.50977	0.48142
559.7	0.49066	0.46923
559.8	0.44686	0.48208
559.9	0.46556	0.4614
560	0.47406	0.43823
560.1	0.50234	0.404
560.2	0.60359	0.40389
560.3	0.52934	0.44561
560.4	0.54401	0.50236
560.5	0.5573	0.56516
560.6	0.55124	0.55176
560.7	0.59403	0.49148
560.8	0.55927	0.44127
560.9	0.46321	0.40852
561	0.40006	0.42885
561.1	0.42514	0.42758
561.2	0.45995	0.47603
561.3	0.531	0.49281
561.4	0.54187	0.52098
561.5	0.55591	0.54349
561.6	0.56515	0.4763
561.7	0.53244	0.45817
561.8	0.55573	0.42683
561.9	0.55253	0.4559
562	0.52937	0.49397
562.1	0.54928	0.51525
562.2	0.53219	0.54488
562.3	0.50732	0.52856
562.4	0.5578	0.49221
562.5	0.56781	0.45029
562.6	0.53424	0.41235
562.7	0.49719	0.41468
562.8	0.46626	0.44205
562.9	0.49384	0.48699
563	0.48755	0.50257
563.1	0.50761	0.51006
563.2	0.57041	0.449
563.3	0.55732	0.41596
563.4	0.5743	0.44597
563.5	0.58997	0.44841
563.6	0.58322	0.45915
563.7	0.5706	0.47006
563.8	0.55095	0.48513
563.9	0.53325	0.48623
564	0.58697	0.4936
564.1	0.56512	0.50728
564.2	0.54171	0.4995
564.3	0.55402	0.49337
564.4	0.47837	0.49186
564.5	0.46934	0.50381
564.6	0.47148	0.50131
564.7	0.48461	0.46853
564.8	0.5485	0.47105
564.9	0.55984	0.47602
565	0.55582	0.46384
565.1	0.56007	0.48727
565.2	0.55754	0.49491
565.3	0.58404	0.50386
565.4	0.57737	0.48298
565.5	0.5723	0.50495
565.6	0.58932	0.4925
565.7	0.54916	0.43757
565.8	0.5097	0.38873
565.9	0.57647	0.38598
566	0.59979	0.46112
566.1	0.55156	0.48969
566.2	0.56114	0.49696
566.3	0.45814	0.49963
566.4	0.42852	0.44799
566.5	0.4517	0.43569
566.6	0.50522	0.43319
566.7	0.5294	0.43428
566.8	0.51522	0.43717
566.9	0.52951	0.45644
567	0.51767	0.48537
567.1	0.53025	0.51082
567.2	0.55034	0.52748
567.3	0.56555	0.49125
567.4	0.50127	0.44527
567.5	0.3935	0.38715
567.6	0.45816	0.35796
567.7	0.44867	0.39423
567.8	0.48598	0.44081
567.9	0.51531	0.46904
568	0.48946	0.45495
568.1	0.46976	0.39783
568.2	0.43478	0.40786
568.3	0.46997	0.3729
568.4	0.49248	0.38893
568.5	0.46424	0.39985
568.6	0.46383	0.42245
568.7	0.47815	0.43645
568.8	0.48373	0.45324
568.9	0.5244	0.45386
569	0.59809	0.40936
569.1	0.5783	0.39123
569.2	0.49203	0.38885
569.3	0.49868	0.38962
569.4	0.47322	0.40419
569.5	0.44917	0.40721
569.6	0.49661	0.45374
569.7	0.54627	0.46265
569.8	0.55412	0.47205
569.9	0.5266	0.45368
570	0.50423	0.44064
570.1	0.51244	0.44737
570.2	0.48224	0.44485
570.3	0.45501	0.46616
570.4	0.45855	0.47253
570.5	0.46249	0.4707
570.6	0.47564	0.46675
570.7	0.46856	0.43747
570.8	0.44867	0.44385
570.9	0.46024	0.46739
571	0.50286	0.48169
571.1	0.50045	0.47531
571.2	0.49793	0.42342
571.3	0.4983	0.38342
571.4	0.51452	0.38467
571.5	0.45903	0.4091
571.6	0.42738	0.41087
571.7	0.40448	0.4401
571.8	0.38684	0.49766
571.9	0.43674	0.50708
572	0.49011	0.5097
572.1	0.50593	0.45005
572.2	0.48134	0.4147
572.3	0.41794	0.37658
572.4	0.39109	0.39618
572.5	0.4307	0.41563
572.6	0.48099	0.418
572.7	0.51174	0.41151
572.8	0.49751	0.41968
572.9	0.51461	0.44081
573	0.5427	0.40715
573.1	0.53714	0.36776
573.2	0.54683	0.38985
573.3	0.52837	0.38772
573.4	0.49157	0.39152
573.5	0.43127	0.41119
573.6	0.43145	0.38582
573.7	0.46009	0.39011
573.8	0.43072	0.41246
573.9	0.41611	0.42506
574	0.36918	0.39297
574.1	0.34467	0.38043
574.2	0.32973	0.39657
574.3	0.36413	0.36403
574.4	0.37012	0.33781
574.5	0.31898	0.31785
574.6	0.29958	0.31375
574.7	0.29478	0.32717
574.8	0.38268	0.33821
574.9	0.38212	0.38048
575	0.4164	0.37972
575.1	0.44679	0.40559
575.2	0.3446	0.44083
575.3	0.3686	0.40776
575.4	0.42586	0.37179
575.5	0.43788	0.3493
575.6	0.39704	0.37221
575.7	0.42327	0.3746
575.8	0.42504	0.363
575.9	0.4097	0.35579
576	0.43818	0.34548
576.1	0.41454	0.32221
576.2	0.39813	0.32997
576.3	0.37535	0.32257
576.4	0.39987	0.34997
576.5	0.47365	0.37876
576.6	0.45053	0.37891
576.7	0.4421	0.36953
576.8	0.48095	0.38996
576.9	0.41909	0.42347
577	0.39537	0.38421
577.1	0.39354	0.33173
577.2	0.37645	0.31105
577.3	0.37573	0.32472
577.4	0.41662	0.35931
577.5	0.42388	0.39513
577.6	0.4568	0.37138
577.7	0.46588	0.3806
577.8	0.4606	0.38045
577.9	0.44423	0.33422
578	0.37628	0.36496
578.1	0.35212	0.36052
578.2	0.40974	0.37232
578.3	0.43663	0.39426
578.4	0.41942	0.36209
578.5	0.41293	0.3276
578.6	0.41519	0.31329
578.7	0.35875	0.35255
578.8	0.37604	0.39504
578.9	0.42788	0.3994
579	0.38577	0.37934
579.1	0.37228	0.3978
579.2	0.39573	0.40263
579.3	0.4462	0.3569
579.4	0.46286	0.33124
579.5	0.44603	0.32293
579.6	0.49579	0.35959
579.7	0.50164	0.41444
579.8	0.44042	0.41214
579.9	0.41397	0.38093
580	0.43095	0.36179
580.1	0.41099	0.34274
580.2	0.37905	0.36211
580.3	0.39273	0.34764
580.4	0.35115	0.35737
580.5	0.35787	0.40231
580.6	0.42627	0.41073
580.7	0.42693	0.44794
580.8	0.4945	0.43917
580.9	0.52194	0.42811
581	0.44301	0.43853
581.1	0.41849	0.41305
581.2	0.38679	0.40377
581.3	0.39452	0.38091
581.4	0.37618	0.36823
581.5	0.35798	0.37265
581.6	0.31505	0.37155
581.7	0.32154	0.33429
581.8	0.36412	0.30159
581.9	0.38322	0.29324
582	0.41413	0.33467
582.1	0.36031	0.31144
582.2	0.37254	0.26479
582.3	0.34567	0.30437
582.4	0.359	0.37039
582.5	0.39831	0.3475
582.6	0.40747	0.34617
582.7	0.40072	0.29316
582.8	0.38209	0.29268
582.9	0.37495	0.33685
583	0.36348	0.3687
583.1	0.36854	0.37883
583.2	0.42782	0.36848
583.3	0.4132	0.38639
583.4	0.38229	0.38208
583.5	0.36887	0.31471
583.6	0.32646	0.26425
583.7	0.34773	0.27783
583.8	0.35192	0.31523
583.9	0.38186	0.29936
584	0.38167	0.27166
584.1	0.32784	0.32668
584.2	0.35515	0.35248
584.3	0.39551	0.33878
584.4	0.42016	0.31287
584.5	0.43867	0.31217
584.6	0.44847	0.30417
584.7	0.47841	0.32867
584.8	0.41429	0.38582
584.9	0.41719	0.3926
585	0.44224	0.34667
585.1	0.4171	0.3169
585.2	0.43852	0.32861
585.3	0.43995	0.32706
585.4	0.44539	0.33338
585.5	0.43775	0.37213
585.6	0.44693	0.39694
585.7	0.46476	0.36682
585.8	0.50381	0.36844
585.9	0.47564	0.36056
586	0.43595	0.36534
586.1	0.39379	0.36634
586.2	0.41243	0.38093
586.3	0.47595	0.36287
586.4	0.43732	0.37243
586.5	0.42024	0.37397
586.6	0.42276	0.32202
586.7	0.4134	0.27989
586.8	0.37251	0.26852
586.9	0.36446	0.30982
587	0.39058	0.33892
587.1	0.32407	0.33255
587.2	0.34581	0.35158
587.3	0.41256	0.35824
587.4	0.35435	0.35631
587.5	0.32232	0.31999
587.6	0.34292	0.30471
587.7	0.33563	0.29552
587.8	0.37213	0.31741
587.9	0.3999	0.34782
588	0.46123	0.31372
588.1	0.45372	0.31384
588.2	0.37432	0.31756
588.3	0.32861	0.33
588.4	0.37432	0.35782
588.5	0.43381	0.35204
588.6	0.42909	0.36347
588.7	0.45039	0.37017
588.8	0.43263	0.38674
588.9	0.37122	0.38093
589	0.39272	0.37627
589.1	0.37164	0.4174
589.2	0.41819	0.43069
589.3	0.42931	0.41631
589.4	0.42455	0.39684
589.5	0.48354	0.37348
589.6	0.44837	0.38442
589.7	0.47277	0.40345
589.8	0.48246	0.3867
589.9	0.37361	0.35665
590	0.33557	0.31312
590.1	0.36072	0.30374
590.2	0.33359	0.27671
590.3	0.33367	0.29469
590.4	0.31425	0.26479
590.5	0.27465	0.27025
590.6	0.26707	0.28761
590.7	0.28387	0.32508
590.8	0.3492	0.30634
590.9	0.41251	0.25795
591	0.36275	0.23189
591.1	0.37869	0.25212
591.2	0.38587	0.29663
591.3	0.33425	0.32045
591.4	0.36099	0.32894
591.5	0.34559	0.35822
591.6	0.38757	0.33802
591.7	0.38341	0.33319
591.8	0.36335	0.34893
591.9	0.35822	0.37582
592	0.37958	0.41586
592.1	0.41245	0.423
592.2	0.41052	0.41348
592.3	0.41542	0.34376
592.4	0.38413	0.27502
592.5	0.3842	0.27657
592.6	0.37914	0.26992
592.7	0.38153	0.29373
592.8	0.39099	0.3262
592.9	0.34959	0.31581
593	0.38542	0.30918
593.1	0.36939	0.31988
593.2	0.36505	0.33719
593.3	0.35121	0.34836
593.4	0.41885	0.40021
593.5	0.4773	0.37608
593.6	0.47198	0.3716
593.7	0.47994	0.42087
593.8	0.51536	0.4491
593.9	0.51013	0.44456
594	0.51148	0.41189
594.1	0.49298	0.38648
594.2	0.44707	0.33103
594.3	0.42606	0.30196
594.4	0.43345	0.31721
594.5	0.42445	0.34521
594.6	0.43863	0.38405
594.7	0.44138	0.37538
594.8	0.40933	0.37695
594.9	0.44936	0.39237
595	0.48614	0.38553
595.1	0.4624	0.39598
595.2	0.42511	0.40702
595.3	0.37154	0.38652
595.4	0.38814	0.35706
595.5	0.43348	0.33923
595.6	0.39551	0.32997
595.7	0.42035	0.32593
595.8	0.40874	0.30845
595.9	0.38376	0.29884
596	0.39717	0.32692
596.1	0.47201	0.37833
596.2	0.48727	0.39671
596.3	0.38834	0.38313
596.4	0.34311	0.35575
596.5	0.33428	0.37074
596.6	0.38054	0.35819
596.7	0.40802	0.34078
596.8	0.44451	0.37216
596.9	0.44143	0.36909
597	0.39569	0.37382
597.1	0.36735	0.35879
597.2	0.40956	0.36062
597.3	0.42685	0.37917
597.4	0.42934	0.32852
597.5	0.41632	0.31863
597.6	0.35748	0.30846
597.7	0.26028	0.28335
597.8	0.25163	0.25737
597.9	0.31901	0.32314
598	0.33251	0.36326
598.1	0.33927	0.31938
598.2	0.31206	0.29841
598.3	0.32147	0.286
598.4	0.38134	0.29417
598.5	0.37779	0.33944
598.6	0.37216	0.3768
598.7	0.34403	0.38883
598.8	0.3071	0.3621
598.9	0.34393	0.37599
599	0.39904	0.3457
599.1	0.36335	0.29036
599.2	0.36661	0.32668
599.3	0.38193	0.33945
599.4	0.35592	0.36124
599.5	0.41062	0.35631
599.6	0.45306	0.34987
599.7	0.41323	0.34261
599.8	0.40757	0.34485
599.9	0.37153	0.34961
600	0.35187	0.35496
600.1	0.3352	0.36774
600.2	0.31564	0.36815
600.3	0.34108	0.3621
600.4	0.35054	0.34835
600.5	0.32799	0.35042
600.6	0.27951	0.33827
600.7	0.28179	0.3095
600.8	0.28506	0.31465
600.9	0.29343	0.30796
601	0.3002	0.30527
601.1	0.31954	0.33214
601.2	0.31302	0.34758
601.3	0.34418	0.35158
601.4	0.40299	0.34699
601.5	0.38684	0.33992
601.6	0.37733	0.3465
601.7	0.32326	0.30965
601.8	0.26994	0.31007
601.9	0.37355	0.345
602	0.41984	0.34594
602.1	0.40375	0.33071
602.2	0.40408	0.30362
602.3	0.36738	0.31643
602.4	0.35099	0.316
602.5	0.34298	0.31182
602.6	0.33356	0.33473
602.7	0.36829	0.35682
602.8	0.3251	0.32976
602.9	0.33092	0.31185
603	0.38851	0.32239
603.1	0.38036	0.34474
603.2	0.34801	0.33808
603.3	0.43592	0.34339
603.4	0.43839	0.34667
603.5	0.37527	0.34802
603.6	0.43223	0.34115
603.7	0.44903	0.3807
603.8	0.42858	0.41493
603.9	0.46933	0.38014
604	0.41412	0.38116
604.1	0.3811	0.36106
604.2	0.37494	0.36912
604.3	0.3357	0.34851
604.4	0.38058	0.33411
604.5	0.35276	0.31095
604.6	0.34813	0.27938
604.7	0.35123	0.25471
604.8	0.34595	0.27327
604.9	0.38194	0.28717
605	0.43549	0.31576
605.1	0.3993	0.37482
605.2	0.40094	0.41395
605.3	0.44624	0.39113
605.4	0.4307	0.3534
605.5	0.35974	0.33853
605.6	0.33779	0.35731
605.7	0.30787	0.36983
605.8	0.32133	0.35628
605.9	0.32679	0.3637
606	0.35479	0.35079
606.1	0.3532	0.35603
606.2	0.28551	0.3767
606.3	0.3272	0.34693
606.4	0.39098	0.31796
606.5	0.43444	0.31354
606.6	0.38826	0.35338
606.7	0.39473	0.34507
606.8	0.36461	0.31162
606.9	0.38154	0.30636
607	0.3939	0.30544
607.1	0.41363	0.34935
607.2	0.39062	0.36302
607.3	0.35074	0.31564
607.4	0.34984	0.28937
607.5	0.33382	0.28398
607.6	0.30523	0.27367
607.7	0.36341	0.27209
607.8	0.35053	0.28452
607.9	0.33468	0.28323
608	0.3751	0.30988
608.1	0.38463	0.36317
608.2	0.41476	0.35001
608.3	0.40737	0.35361
608.4	0.41964	0.38463
608.5	0.3875	0.39749
608.6	0.34654	0.35234
608.7	0.32609	0.31515
608.8	0.29998	0.29308
608.9	0.27214	0.30956
609	0.30978	0.30499
609.1	0.38011	0.31935
609.2	0.38237	0.32818
609.3	0.39796	0.3501
609.4	0.385	0.28746
609.5	0.32345	0.28933
609.6	0.28936	0.301
609.7	0.29586	0.2977
609.8	0.34334	0.27904
609.9	0.36863	0.28869
610	0.38321	0.32803
610.1	0.3834	0.35949
610.2	0.33905	0.35548
610.3	0.38485	0.32551
610.4	0.36381	0.30591
610.5	0.38449	0.31983
610.6	0.40824	0.34363
610.7	0.39256	0.36921
610.8	0.4202	0.36793
610.9	0.45555	0.36028
611	0.45274	0.38911
611.1	0.47386	0.36078
611.2	0.45985	0.34789
611.3	0.46622	0.33386
611.4	0.46664	0.31591
611.5	0.43474	0.37912
611.6	0.39834	0.38368
611.7	0.3965	0.35878
611.8	0.40316	0.32844
611.9	0.3625	0.31761
612	0.36923	0.34777
612.1	0.37609	0.37095
612.2	0.41732	0.37572
612.3	0.43398	0.34992
612.4	0.39471	0.36769
612.5	0.44846	0.36416
612.6	0.40044	0.39484
612.7	0.37241	0.40574
612.8	0.40212	0.39582
612.9	0.37782	0.39887
613	0.38251	0.36937
613.1	0.39028	0.36926
613.2	0.31546	0.35114
613.3	0.30564	0.35409
613.4	0.32265	0.34506
613.5	0.34818	0.35098
613.6	0.34444	0.33751
613.7	0.33113	0.32028
613.8	0.38916	0.33888
613.9	0.37014	0.36773
614	0.37804	0.35128
614.1	0.42303	0.32983
614.2	0.43144	0.32431
614.3	0.30673	0.30302
614.4	0.24061	0.322
614.5	0.30788	0.33117
614.6	0.34674	0.31425
614.7	0.36701	0.29622
614.8	0.35395	0.33775
614.9	0.37886	0.34678
615	0.38325	0.37805
615.1	0.43181	0.39317
615.2	0.47187	0.4062
615.3	0.45386	0.42208
615.4	0.38351	0.40666
615.5	0.32278	0.36169
615.6	0.3086	0.30935
615.7	0.33598	0.29335
615.8	0.37416	0.32249
615.9	0.38847	0.28916
616	0.34344	0.30416
616.1	0.3402	0.36564
616.2	0.32	0.36333
616.3	0.33694	0.3387
616.4	0.35195	0.3071
616.5	0.31036	0.27617
616.6	0.35333	0.28936
616.7	0.29397	0.31126
616.8	0.33823	0.31919
616.9	0.3744	0.33209
617	0.35879	0.32697
617.1	0.34888	0.27663
617.2	0.28071	0.29687
617.3	0.24283	0.27929
617.4	0.25075	0.26985
617.5	0.34424	0.33106
617.6	0.33005	0.31447
617.7	0.31171	0.29888
617.8	0.28208	0.31534
617.9	0.33361	0.37967
618	0.35244	0.38794
618.1	0.37074	0.35344
618.2	0.39035	0.32864
618.3	0.35089	0.29235
618.4	0.27437	0.32375
618.5	0.33174	0.32864
618.6	0.36866	0.30373
618.7	0.39309	0.28442
618.8	0.39062	0.29172
618.9	0.36437	0.31027
619	0.32078	0.29057
619.1	0.31608	0.26878
619.2	0.34973	0.27203
619.3	0.32823	0.31482
619.4	0.31621	0.31004
619.5	0.29215	0.26427
619.6	0.30511	0.25446
619.7	0.30699	0.28628
619.8	0.32994	0.33609
619.9	0.34559	0.32614
620	0.34903	0.28472
620.1	0.34258	0.31659
620.2	0.37472	0.32899
620.3	0.37552	0.34288
620.4	0.36254	0.36566
620.5	0.40909	0.36083
620.6	0.40958	0.33222
620.7	0.39374	0.33305
620.8	0.37181	0.3309
620.9	0.39356	0.32864
621	0.40568	0.30147
621.1	0.39977	0.32797
621.2	0.37466	0.35019
621.3	0.38504	0.33529
621.4	0.35868	0.30114
621.5	0.35194	0.3306
621.6	0.37282	0.35645
621.7	0.37494	0.3565
621.8	0.33982	0.33749
621.9	0.36076	0.35777
622	0.38333	0.36113
622.1	0.39359	0.33339
622.2	0.37273	0.32395
622.3	0.40734	0.30915
622.4	0.39687	0.27741
622.5	0.35591	0.31562
622.6	0.35608	0.34891
622.7	0.36847	0.35929
622.8	0.39399	0.32205
622.9	0.40945	0.29384
623	0.40366	0.33694
623.1	0.40511	0.35243
623.2	0.35974	0.35586
623.3	0.39488	0.35734
623.4	0.38205	0.34601
623.5	0.3823	0.36709
623.6	0.35157	0.3602
623.7	0.34242	0.3482
623.8	0.36898	0.31784
623.9	0.32807	0.32826
624	0.40017	0.32273
624.1	0.38234	0.31025
624.2	0.32252	0.33262
624.3	0.36599	0.3498
624.4	0.38534	0.39664
624.5	0.40353	0.38028
624.6	0.40545	0.34484
624.7	0.39672	0.31246
624.8	0.35018	0.29091
624.9	0.34535	0.30039
625	0.39243	0.2792
625.1	0.41293	0.28476
625.2	0.38507	0.32175
625.3	0.32447	0.33333
625.4	0.29627	0.36551
625.5	0.34035	0.34571
625.6	0.35749	0.32635
625.7	0.40975	0.31602
625.8	0.39825	0.2869
625.9	0.31193	0.27839
626	0.27956	0.31196
626.1	0.27671	0.36203
626.2	0.28262	0.38065
626.3	0.34146	0.34061
626.4	0.35978	0.3201
626.5	0.31528	0.31504
626.6	0.31806	0.31125
626.7	0.33512	0.29579
626.8	0.36511	0.29304
626.9	0.43311	0.28583
627	0.38713	0.31311
627.1	0.36315	0.33735
627.2	0.35867	0.31304
627.3	0.28756	0.31377
627.4	0.34273	0.30067
627.5	0.35599	0.29545
627.6	0.32028	0.32528
627.7	0.36933	0.32213
627.8	0.41213	0.34607
627.9	0.38694	0.35444
628	0.35721	0.35742
628.1	0.36143	0.33394
628.2	0.33409	0.29103
628.3	0.34671	0.28153
628.4	0.34686	0.29936
628.5	0.36844	0.33258
628.6	0.38673	0.30103
628.7	0.35293	0.28723
628.8	0.34306	0.26844
628.9	0.35916	0.26956
629	0.35282	0.28379
629.1	0.38565	0.27603
629.2	0.35725	0.32151
629.3	0.36227	0.34552
629.4	0.33174	0.3387
629.5	0.32024	0.3231
629.6	0.32268	0.28894
629.7	0.36458	0.30086
629.8	0.40055	0.31583
629.9	0.41775	0.32037
630	0.40054	0.32789
630.1	0.40359	0.33751
630.2	0.35758	0.38462
630.3	0.34709	0.39618
630.4	0.34538	0.36859
630.5	0.33616	0.32332
630.6	0.30043	0.28037
630.7	0.32261	0.27478
630.8	0.34371	0.28078
630.9	0.32643	0.29014
631	0.35079	0.30572
631.1	0.33078	0.30651
631.2	0.31999	0.31364
631.3	0.31502	0.30676
631.4	0.35196	0.31712
631.5	0.39342	0.28183
631.6	0.3897	0.27416
631.7	0.373	0.27068
631.8	0.31091	0.27242
631.9	0.26263	0.26385
632	0.26667	0.24776
632.1	0.31481	0.29596
632.2	0.34626	0.31583
632.3	0.30295	0.3241
632.4	0.30815	0.34002
632.5	0.31973	0.37527
632.6	0.35112	0.39427
632.7	0.41459	0.36069
632.8	0.38264	0.33228
632.9	0.36479	0.31055
633	0.30002	0.2951
633.1	0.30237	0.27827
633.2	0.32611	0.28068
633.3	0.36276	0.29042
633.4	0.34855	0.33116
633.5	0.37878	0.38778
633.6	0.41876	0.42065
633.7	0.39029	0.40909
633.8	0.41446	0.38192
633.9	0.46236	0.34131
634	0.40684	0.34209
634.1	0.3713	0.30977
634.2	0.35465	0.288
634.3	0.37921	0.34146
634.4	0.35014	0.35613
634.5	0.35741	0.34944
634.6	0.34755	0.34734
634.7	0.33746	0.33497
634.8	0.40431	0.30975
634.9	0.41534	0.30558
635	0.43059	0.29304
635.1	0.36552	0.28108
635.2	0.33448	0.26796
635.3	0.35392	0.30206
635.4	0.32032	0.31857
635.5	0.35661	0.30946
635.6	0.37436	0.31891
635.7	0.3391	0.34985
635.8	0.31147	0.34621
635.9	0.28584	0.33719
636	0.30907	0.33392
636.1	0.31798	0.32891
636.2	0.34171	0.34248
636.3	0.34143	0.31141
636.4	0.33756	0.28214
636.5	0.32907	0.30084
636.6	0.36148	0.2906
636.7	0.39592	0.30315
636.8	0.34678	0.30608
636.9	0.35697	0.31028
637	0.33149	0.28735
637.1	0.303	0.28269
637.2	0.3172	0.29933
637.3	0.30637	0.27086
637.4	0.3532	0.30051
637.5	0.34301	0.30835
637.6	0.34296	0.29
637.7	0.40318	0.26526
637.8	0.35051	0.27934
637.9	0.34035	0.30337
638	0.35666	0.30537
638.1	0.36713	0.32205
638.2	0.34206	0.31026
638.3	0.34937	0.2902
638.4	0.36787	0.29514
638.5	0.3463	0.30554
638.6	0.35426	0.31034
638.7	0.34858	0.28375
638.8	0.35194	0.25327
638.9	0.31755	0.25536
639	0.27956	0.27174
639.1	0.32238	0.30379
639.2	0.38979	0.3251
639.3	0.44861	0.33507
639.4	0.44205	0.33008
639.5	0.38655	0.29864
639.6	0.38785	0.28932
639.7	0.34323	0.31245
639.8	0.35169	0.30919
639.9	0.43174	0.31477
640	0.37783	0.29159
640.1	0.34415	0.27299
640.2	0.35113	0.26799
640.3	0.36415	0.29792
640.4	0.39297	0.31232
640.5	0.4367	0.31509
640.6	0.4403	0.26221
640.7	0.38816	0.2781
640.8	0.29061	0.29529
640.9	0.29937	0.32135
641	0.31977	0.32455
641.1	0.36107	0.28379
641.2	0.38778	0.28773
641.3	0.3732	0.31893
641.4	0.28187	0.31286
641.5	0.29629	0.32468
641.6	0.36126	0.32842
641.7	0.33639	0.30259
641.8	0.34954	0.26919
641.9	0.34091	0.25457
642	0.29832	0.28573
642.1	0.29205	0.28932
642.2	0.32319	0.31937
642.3	0.33662	0.30975
642.4	0.3716	0.29844
642.5	0.32853	0.29982
642.6	0.33778	0.29784
642.7	0.35366	0.28194
642.8	0.30661	0.26021
642.9	0.29877	0.29075
643	0.31346	0.29372
643.1	0.24425	0.29019
643.2	0.30737	0.29726
643.3	0.32343	0.28078
643.4	0.35596	0.29256
643.5	0.35812	0.29731
643.6	0.29808	0.30525
643.7	0.29715	0.28596
643.8	0.29758	0.29263
643.9	0.29286	0.34535
644	0.32348	0.3113
644.1	0.32445	0.25902
644.2	0.28696	0.26196
644.3	0.2619	0.26818
644.4	0.24031	0.30825
644.5	0.27587	0.30299
644.6	0.27396	0.28726
644.7	0.25995	0.28368
644.8	0.25422	0.29951
644.9	0.21581	0.32255
645	0.19859	0.3266
645.1	0.25899	0.30894
645.2	0.27748	0.29041
645.3	0.31508	0.28385
645.4	0.30911	0.2722
645.5	0.25738	0.29066
645.6	0.26334	0.30074
645.7	0.26575	0.29511
645.8	0.30529	0.30816
645.9	0.32958	0.29468
646	0.29352	0.26364
646.1	0.25875	0.26861
646.2	0.25669	0.26437
646.3	0.27292	0.25983
646.4	0.32935	0.22103
646.5	0.3579	0.21362
646.6	0.31382	0.28434
646.7	0.27661	0.29412
646.8	0.32264	0.27655
646.9	0.3019	0.25827
647	0.31415	0.25937
647.1	0.31479	0.26699
647.2	0.29455	0.271
647.3	0.28635	0.30275
647.4	0.29815	0.30581
647.5	0.33174	0.2839
647.6	0.35251	0.27672
647.7	0.30743	0.30198
647.8	0.28292	0.28684
647.9	0.20937	0.28979
648	0.18439	0.32511
648.1	0.1948	0.31703
648.2	0.23894	0.29765
648.3	0.2579	0.23284
648.4	0.21157	0.21454
648.5	0.2662	0.25852
648.6	0.28175	0.27297
648.7	0.29524	0.29758
648.8	0.34684	0.2901
648.9	0.31325	0.27315
649	0.24938	0.28098
649.1	0.2419	0.26472
649.2	0.25116	0.24481
649.3	0.27005	0.2185
649.4	0.32398	0.25254
649.5	0.28997	0.30814
649.6	0.30884	0.32082
649.7	0.30373	0.26499
649.8	0.25758	0.25766
649.9	0.31055	0.25384
650	0.29511	0.24711
650.1	0.28218	0.26023
650.2	0.30124	0.28602
650.3	0.26446	0.30636
650.4	0.3135	0.32482
650.5	0.33159	0.31388
650.6	0.32395	0.29546
650.7	0.30126	0.27193
650.8	0.3046	0.2722
650.9	0.31792	0.29008
651	0.35169	0.24372
651.1	0.37531	0.23163
651.2	0.33333	0.21581
651.3	0.30993	0.19549
651.4	0.28998	0.20298
651.5	0.25926	0.22134
651.6	0.34335	0.22161
651.7	0.33821	0.23343
651.8	0.33684	0.25941
651.9	0.34539	0.27993
652	0.25905	0.2951
652.1	0.27584	0.31651
652.2	0.32239	0.29957
652.3	0.34239	0.26452
652.4	0.34238	0.24314
652.5	0.36456	0.26261
652.6	0.33445	0.26588
652.7	0.28846	0.26234
652.8	0.29726	0.29164
652.9	0.32048	0.26813
653	0.30204	0.26187
653.1	0.26431	0.24693
653.2	0.2867	0.20816
653.3	0.3154	0.23525
653.4	0.36742	0.28835
653.5	0.3899	0.31962
653.6	0.34049	0.31364
653.7	0.28764	0.27658
653.8	0.2569	0.26429
653.9	0.2336	0.26992
654	0.31864	0.26209
654.1	0.31715	0.25194
654.2	0.33542	0.25777
654.3	0.31923	0.26752
654.4	0.23605	0.26423
654.5	0.27882	0.27799
654.6	0.31205	0.28574
654.7	0.29116	0.28343
654.8	0.27234	0.28494
654.9	0.26429	0.30592
655	0.29897	0.30582
655.1	0.30394	0.27841
655.2	0.30955	0.30257
655.3	0.3186	0.30203
655.4	0.31573	0.28354
655.5	0.26997	0.23724
655.6	0.28535	0.21076
655.7	0.33097	0.2377
655.8	0.34134	0.27637
655.9	0.35808	0.2992
656	0.34774	0.28227
656.1	0.28274	0.27272
656.2	0.24654	0.30288
656.3	0.2808	0.3083
656.4	0.32407	0.31447
656.5	0.3568	0.30717
656.6	0.36307	0.30757
656.7	0.33239	0.35258
656.8	0.30155	0.3538
656.9	0.33143	0.29699
657	0.38772	0.25052
657.1	0.37397	0.2478
657.2	0.30198	0.28288
657.3	0.25971	0.29836
657.4	0.25627	0.31175
657.5	0.26161	0.28107
657.6	0.32077	0.31224
657.7	0.37256	0.32662
657.8	0.37962	0.29213
657.9	0.30399	0.25581
658	0.27492	0.22351
658.1	0.2556	0.24281
658.2	0.27547	0.25114
658.3	0.3227	0.25257
658.4	0.30523	0.23585
658.5	0.24885	0.2639
658.6	0.26436	0.27621
658.7	0.30123	0.24522
658.8	0.31909	0.22262
658.9	0.31952	0.24445
659	0.36717	0.28961
659.1	0.35672	0.31995
659.2	0.35796	0.3497
659.3	0.36846	0.34851
659.4	0.38725	0.32863
659.5	0.37426	0.29451
659.6	0.29053	0.24392
659.7	0.3075	0.21574
659.8	0.30442	0.24784
659.9	0.30182	0.29934
660	0.33873	0.33366
660.1	0.35062	0.27301
660.2	0.32631	0.268
660.3	0.3217	0.25323
660.4	0.32483	0.21932
660.5	0.37315	0.20984
660.6	0.37	0.2126
660.7	0.33413	0.26239
660.8	0.30924	0.31554
660.9	0.3319	0.3057
661	0.37797	0.3176
661.1	0.39008	0.31482
661.2	0.42224	0.32624
661.3	0.3794	0.28717
661.4	0.35659	0.29721
661.5	0.31136	0.30823
661.6	0.29815	0.31923
661.7	0.32388	0.36501
661.8	0.33596	0.36821
661.9	0.33618	0.33441
662	0.34009	0.28886
662.1	0.29844	0.30309
662.2	0.30197	0.3093
662.3	0.33249	0.28349
662.4	0.31534	0.29677
662.5	0.29025	0.31108
662.6	0.29963	0.32772
662.7	0.31812	0.31437
662.8	0.2605	0.29512
662.9	0.25679	0.24682
663	0.27709	0.19665
663.1	0.31206	0.22138
663.2	0.32647	0.31937
663.3	0.31955	0.35313
663.4	0.36452	0.35121
663.5	0.3591	0.31394
663.6	0.34733	0.26642
663.7	0.37146	0.25285
663.8	0.36966	0.25936
663.9	0.33836	0.28783
664	0.33706	0.3146
664.1	0.30452	0.33932
664.2	0.3084	0.29056
664.3	0.31126	0.28652
664.4	0.27113	0.25793
664.5	0.25921	0.25694
664.6	0.28469	0.23945
664.7	0.27217	0.19903
664.8	0.30191	0.19839
664.9	0.27721	0.19763
665	0.24935	0.23482
665.1	0.25335	0.2619
665.2	0.25252	0.21345
665.3	0.2604	0.19306
665.4	0.27382	0.17966
665.5	0.25677	0.1903
665.6	0.21693	0.2115
665.7	0.22499	0.22204
665.8	0.26008	0.22931
665.9	0.3014	0.24481
666	0.29702	0.22187
666.1	0.26042	0.21289
666.2	0.28427	0.20813
666.3	0.29408	0.24688
666.4	0.27009	0.26854
666.5	0.30695	0.28383
666.6	0.30952	0.27612
666.7	0.29742	0.29863
666.8	0.29652	0.27074
666.9	0.28398	0.24362
667	0.28442	0.23849
667.1	0.27136	0.217
667.2	0.29319	0.24441
667.3	0.27877	0.27836
667.4	0.24742	0.31939
667.5	0.30375	0.31406
667.6	0.34868	0.26347
667.7	0.36335	0.25491
667.8	0.32456	0.24031
667.9	0.32725	0.2735
668	0.32219	0.32128
668.1	0.34275	0.35248
668.2	0.39207	0.34779
668.3	0.39751	0.33726
668.4	0.39549	0.31959
668.5	0.32368	0.29874
668.6	0.30976	0.26758
668.7	0.32703	0.23246
668.8	0.29705	0.24173
668.9	0.30869	0.28572
669	0.29218	0.324
669.1	0.24838	0.35386
669.2	0.28798	0.28979
669.3	0.28356	0.26137
669.4	0.34352	0.26325
669.5	0.34948	0.25284
669.6	0.35567	0.26685
669.7	0.31197	0.28001
669.8	0.30092	0.29799
669.9	0.29651	0.32241
670	0.28459	0.29146
670.1	0.29679	0.27785
670.2	0.28491	0.25682
670.3	0.31448	0.25187
670.4	0.31452	0.27267
670.5	0.29055	0.26947
670.6	0.32731	0.26846
670.7	0.35271	0.28259
670.8	0.32226	0.28319
670.9	0.27598	0.24949
671	0.26255	0.24979
671.1	0.29654	0.23104
671.2	0.30142	0.23992
671.3	0.33851	0.27516
671.4	0.27363	0.28533
671.5	0.25804	0.29215
671.6	0.22043	0.30674
671.7	0.19274	0.30899
671.8	0.2375	0.29573
671.9	0.25585	0.24865
672	0.28786	0.26991
672.1	0.30183	0.26117
672.2	0.30143	0.28284
672.3	0.29507	0.32434
672.4	0.32382	0.32602
672.5	0.31659	0.27751
672.6	0.32913	0.24176
672.7	0.33685	0.25181
672.8	0.28372	0.26122
672.9	0.31954	0.26853
673	0.35819	0.29988
673.1	0.30746	0.3245
673.2	0.34208	0.35869
673.3	0.31672	0.33962
673.4	0.31658	0.29795
673.5	0.36007	0.27571
673.6	0.37901	0.28175
673.7	0.33128	0.2742
673.8	0.27279	0.25697
673.9	0.29896	0.25455
674	0.31436	0.24166
674.1	0.32468	0.25633
674.2	0.32527	0.31803
674.3	0.32185	0.27807
674.4	0.29507	0.2509
674.5	0.28112	0.26026
674.6	0.34879	0.29304
674.7	0.38156	0.3227
674.8	0.3571	0.32198
674.9	0.33133	0.3219
675	0.27617	0.28978
675.1	0.2713	0.26969
675.2	0.30251	0.27316
675.3	0.33456	0.29726
675.4	0.33024	0.28952
675.5	0.28127	0.297
675.6	0.29408	0.28323
675.7	0.2759	0.26529
675.8	0.326	0.24113
675.9	0.3674	0.24751
676	0.37542	0.27261
676.1	0.38433	0.27456
676.2	0.32602	0.28255
676.3	0.28308	0.28976
676.4	0.33967	0.28654
676.5	0.35108	0.27292
676.6	0.328	0.27386
676.7	0.33109	0.24666
676.8	0.32669	0.22325
676.9	0.29024	0.26588
677	0.28937	0.29467
677.1	0.31767	0.33804
677.2	0.31314	0.32182
677.3	0.31137	0.31642
677.4	0.30382	0.316
677.5	0.33809	0.31808
677.6	0.36251	0.2954
677.7	0.30679	0.27955
677.8	0.25704	0.25026
677.9	0.25338	0.224
678	0.27898	0.25611
678.1	0.28203	0.28145
678.2	0.26943	0.30967
678.3	0.27184	0.29563
678.4	0.30424	0.29812
678.5	0.32672	0.30415
678.6	0.3211	0.28626
678.7	0.37226	0.30055
678.8	0.36841	0.30833
678.9	0.30549	0.30666
679	0.3191	0.3017
679.1	0.31209	0.26207
679.2	0.29516	0.28413
679.3	0.27204	0.29757
679.4	0.29702	0.27192
679.5	0.33054	0.28271
679.6	0.29007	0.27771
679.7	0.26524	0.27813
679.8	0.28617	0.268
[truncated: 50 more rows]
