# Supplementary material for: Switchable wetting of oxygen-evolving oxide catalysts
Source: Nat Catal. 2021 Dec 30;5(1):30–6. doi: 10.1038/s41929-021-00723-w (PMC8799463; doi:10.1038/s41929-021-00723-w)
Supplement: Source Data Fig. 2 — Statistical Source Data. [file 41929_2021_723_MOESM7_ESM.zip › Source Data Fig. 2D.xlsx]

## Sheet: Sheet1
Time (s)	O2 peak intensity ratio	Relative thickness
1.70234	0.05335	3.09829
2.71595	0.02337	2.82963
3.72956	0.04341	2.87179
4.74317	0.05687	2.89281
5.75677	0.05639	2.90328
6.77038	0.01361	2.8066
7.78399	0.04119	2.74386
8.7976	0.03755	2.79445
9.81121	0.03993	2.78093
10.8248	0.0441	2.74764
11.8384	0.04936	2.7253
12.852	0.07209	2.67624
13.8657	0.0677	2.56999
14.8793	0.04637	2.57948
15.8929	0.03728	2.60049
16.9065	0.03917	2.53895
17.9201	0.0511	2.56295
18.9337	0.06018	2.60256
19.9473	0.07354	2.48233
20.9609	0.04747	2.44227
21.9745	0.00695	2.50009
22.9881	0.07484	2.44053
24.0017	0.03248	2.41596
25.0153	0.02766	2.33993
26.029	0.0428	2.38715
27.0426	0.05747	2.30079
28.0562	0.07163	2.29473
29.0698	0.11423	2.18851
30.0834	0.01724	2.19798
31.097	0.07976	2.2155
32.1106	0.08037	2.09231
33.1242	0.06657	2.04908
34.1378	0.1277	2.00105
35.1514	0.09613	1.89849
36.1651	0.18191	1.84307
37.1787	0.16857	1.83389
38.1923	0.2452	1.8715
39.2059	0.13118	1.8384
40.2195	0.1333	1.89833
41.2331	0.10346	1.86134
42.2467	0.24139	1.86701
43.2603	0.25078	1.91962
44.2739	0.19207	1.82745
45.2875	0.28694	1.85647
46.3011	0.23566	1.86554
47.3147	0.33392	1.76833
48.3284	0.22499	1.85943
49.342	0.22412	1.81822
50.3556	0.21691	1.83333
51.3692	0.1138	1.81133
52.3828	0.18169	1.87327
53.3964	0.31414	1.81729
54.41	0.24704	1.79389
55.4236	0.04887	1.88994
56.4372	0.08428	1.85009
57.4508	0.18315	1.81839
58.4644	0.21512	1.82209
59.4781	0.19911	1.82911
60.4917	0.20059	1.79668
61.5053	0.10473	2.13202
62.5189	0.05934	2.30722
63.5325	0.02111	2.53246
64.5461	0.01946	2.73323
65.5597	0.03189	2.78697
66.5733	0.047	2.93798
67.5869	0.03713	3.03411
68.6005	0.03469	3.07251
69.6141	0.00631	3.19991
70.6278	0.02049	3.262
71.6414	0.03559	3.32603
72.655	0.01753	3.38915
73.6686	0.01717	3.35873
74.6822	-0.00866	3.46824
75.6958	0.01325	3.49249
76.7094	0.03682	3.56618
77.723	0.03357	3.53046
78.7366	-0.01079	3.51667
79.7502	0.04463	3.58535
80.7639	0.06746	3.54147
81.7775	-0.00629	3.60949
82.7911	0.05105	3.5829
83.8047	0.01541	3.61135
84.8183	0.02564	3.66969
85.8319	0.03127	3.62901
86.8455	0.03582	3.64221
87.8591	-0.01534	3.58703
88.8727	0.0131	3.71433
89.8863	0.02553	3.64134
90.8999	0.05682	3.72412
91.9135	-0.02	3.68337
92.9271	0.05049	3.6384
93.9408	0.01107	3.59574
94.9544	0.04737	3.53106
95.968	0.04607	3.45416
96.9816	0.05974	3.41901
97.9952	0.07411	3.37314
99.0088	0.03132	3.3581
100.022	0.02026	3.29695
101.036	0.0287	3.28267
102.05	0.04587	3.20229
103.063	0.02872	3.17153
104.077	0.01468	3.18247
105.091	0.00422	3.15837
106.104	0.04086	3.13334
107.118	0.03656	3.05889
108.131	0.04768	3.06841
109.145	0.00483	3.03739
110.159	0.02525	2.9876
111.172	0.02303	2.99778
112.186	0.05041	2.97181
113.199	0.05023	2.86931
114.213	0.02603	2.94468
115.227	0.05176	2.87233
116.24	0.05727	2.88835
117.254	0.0802	2.82659
118.267	0.03714	2.8318
119.281	0.02968	2.74876
120.295	0.04416	2.71905
121.308	0.0522	2.7063
122.322	0.05576	2.56473
123.335	0.05101	2.49697
124.349	0.04383	2.53648
125.363	0.03695	2.43629
126.376	0.09248	2.28315
127.39	0.09334	2.22271
128.404	0.08827	2.12018
129.417	0.14534	2.03301
130.431	0.19042	1.95518
131.444	0.18063	1.9924
132.458	0.21642	1.92116
133.471	0.20374	1.97852
134.485	0.1854	1.92484
135.499	0.20316	1.959
136.512	0.16041	1.91339
137.526	0.13762	1.95504
138.54	0.12203	1.95145
139.553	0.16377	1.98324
140.567	0.12964	1.92169
141.58	0.21336	1.95072
142.594	0.15221	1.94461
143.608	0.14994	1.97651
144.621	0.1803	2.00013
145.635	0.21807	1.95711
146.648	0.2083	1.9554
147.662	0.2638	1.96716
148.676	0.20852	2.07838
149.689	0.1369	2.17423
150.703	0.16259	2.31903
151.716	0.03452	2.36522
152.73	0.08193	2.77519
153.744	0.03791	2.94213
154.757	0.06021	2.9586
155.771	0.101	3.09557
156.785	0.06399	3.15846
157.798	0.02919	3.30219
158.812	0.04748	3.28312
159.825	0.01146	3.36217
160.839	0.04534	3.39459
161.853	0.04433	3.43767
162.866	0.05354	3.54545
163.88	0.08034	3.48369
164.893	0.03777	3.57548
165.907	0.04965	3.58167
166.921	0.04757	3.57772
167.934	0.06344	3.60766
168.948	0.02635	3.58067
169.961	-0.00491	3.62716
170.975	0.02555	3.63657
171.989	0.0345	3.56334
173.002	-0.01291	3.63116
174.016	0.03775	3.58989
175.03	0.05471	3.62881
176.043	0.01466	3.59491
177.057	0.00924	3.64717
178.07	0.01853	3.65539
179.084	0.06443	3.67809
180.097	0.04838	3.67613
181.111	0.05253	3.71437
182.125	0.01746	3.69866
183.138	0.06922	3.59831
184.152	0.05505	3.58906
185.166	0.05021	3.45977
186.179	0.06018	3.50885
187.193	0.07387	3.50439
188.206	0.01807	3.37983
189.22	0.04266	3.3884
190.234	0.07783	3.35629
191.247	0.0453	3.28241
192.261	0.04648	3.24737
193.274	0.05234	3.19776
194.288	0.0505	3.15332
195.302	0.04977	3.15616
196.315	0.10019	3.10487
197.329	0.03209	3.10784
198.343	0.02834	3.09012
199.356	0.04194	3.12226
200.37	0.06384	3.02386
201.383	0.05769	3.03131
202.397	0.07173	3.05383
203.411	0.07998	2.99796
204.424	0.03775	2.94486
205.438	0.01938	2.92779
206.451	0.01304	3.0203
207.465	0.11208	2.90142
208.479	0.04109	2.89243
209.492	0.07439	2.9207
210.506	0.03895	2.90426
211.519	0.05929	2.78886
212.533	0.02887	2.72252
213.547	0.05411	2.7064
214.56	0.01068	2.64925
215.574	0.02396	2.63427
216.587	0.10511	2.56259
217.601	0.10657	2.48642
218.615	0.06765	2.40753
219.628	0.14647	2.33671
220.642	0.13387	2.27706
221.655	0.09455	2.33203
222.669	0.15915	2.20357
223.683	0.09933	2.23286
224.696	0.11395	2.30058
225.71	0.10167	2.30193
226.724	0.15469	2.17658
227.737	0.28463	2.2474
228.751	0.14003	2.14307
229.764	0.15434	2.17681
230.778	0.24938	2.12871
231.792	0.30491	2.1551
232.805	0.27629	2.14911
233.819	0.19992	2.13711
234.832	0.22327	2.1263
235.846	0.19345	2.19132
236.86	0.21285	2.1916
237.873	0.10698	2.26652
238.887	0.13571	2.46916
239.9	0.05287	2.69797
240.914	0.04995	2.86931
241.928	0.08316	2.93397
242.941	0.05255	3.07433
243.955	-0.00321	3.09573
244.969	0.03779	3.18651
245.982	0.00393	3.27082
246.996	0.05399	3.28522
248.009	0.02225	3.33518
249.023	0.02063	3.40317
250.036	0.04433	3.42267
251.05	0.02412	3.44796
252.064	0.06406	3.48184
253.077	0.00414	3.50737
254.091	0.03353	3.54187
255.105	0.02263	3.56238
256.118	0.05442	3.57284
257.132	0.03944	3.58948
258.145	0.0773	3.5783
259.159	0.09396	3.58031
260.173	0.05496	3.64136
261.186	0.00871	3.63957
262.2	0.08403	3.63712
263.214	0.02678	3.62303
264.227	0.05329	3.60981
265.241	0.12031	3.61458
266.254	0.13863	3.64422
267.268	0.08856	3.76141
268.281	0.06676	3.84952
269.295	0.0281	3.71228
270.309	0.11037	3.58613
271.322	0.01155	3.40207
272.336	0.05037	3.02993
273.349	0.04168	2.5366
274.363	0.07886	2.33957
#ENDOFDATA : End Of Data and File
