# Supplementary material for: Switchable wetting of oxygen-evolving oxide catalysts
Source: Nat Catal. 2021 Dec 30;5(1):30–6. doi: 10.1038/s41929-021-00723-w (PMC8799463; doi:10.1038/s41929-021-00723-w)
Supplement: Source Data Fig. 3 — Statistical Source Data. [file 41929_2021_723_MOESM8_ESM.zip › Source Data Fig. 3A.xlsx]

## Sheet: Sheet1
Potential (E vs. RHE)	BSCF normalized cloud length	Co3O4 normalized cloud length	CoO normalized cloud length
0.97605	0.71494	0.8637	0.87106
0.98558	1.02425	0.94868	0.9318
0.99558	1.08063	0.99813	0.91888
1.00558	0.98118	1.00122	0.92663
1.01557	1.00076	0.9904	1.0003
1.02554	0.97022	0.94096	0.9654
1.03559	0.96239	0.91315	1.00676
1.04554	0.93733	0.81117	1.06492
1.05554	0.91775	0.81271	0.96282
1.06558	0.93576	0.91006	1.07138
1.07557	0.8833	0.77409	1.13083
1.0855	0.88799	0.79881	1.10498
1.0955	0.90287	0.74628	0.99771
1.10556	0.91384	0.70765	0.95636
1.11557	0.85589	0.76791	1.06362
1.12551	0.81282	0.70301	1.0003
1.1355	0.81909	0.67057	1.08689
1.1455	0.85824	0.66284	1.08172
1.15555	0.78306	0.68293	0.99513
1.16554	0.81752	0.68447	1.0003
1.17553	0.86059	0.63658	0.93826
1.1855	0.8645	0.65203	1.07138
1.19556	0.79089	0.62576	1.0003
1.2055	0.75722	0.59022	0.95506
1.2155	0.84179	0.57632	1.06362
1.2255	0.79324	0.5655	1.08042
1.2355	0.823	0.58559	0.92792
1.24553	0.78541	0.57168	1.07138
1.25551	0.81282	0.58404	1.1024
1.26552	0.7768	0.59331	1.01064
1.27546	0.75331	0.58868	0.97057
1.28546	0.78306	0.59331	0.98737
1.2955	0.78933	0.58868	1.00676
1.30551	0.79481	0.5825	0.91888
1.31543	0.76114	0.60258	0.91371
1.32552	0.76505	0.59486	0.94731
1.33545	0.80029	0.57323	0.98867
1.34544	0.77288	0.55469	0.90078
1.35542	0.70789	0.56087	0.92017
1.36551	0.72982	0.54542	0.92146
1.37549	0.7627	0.59949	0.90466
1.38545	0.7212	0.60413	0.91242
1.3954	0.72903	0.61649	0.88528
1.40548	0.72982	0.6443	0.90725
1.41547	0.69693	0.58095	0.90466
1.42544	0.74	0.54232	0.90337
1.43541	0.73921	0.61185	0.88528
1.44546	0.71964	0.59177	0.87364
1.45543	0.72512	0.62112	0.89045
1.46542	0.70867	0.61031	0.90208
1.47546	0.6844	0.58095	0.90337
1.48548	0.70084	0.58559	0.87106
1.49545	0.70319	0.55778	0.87106
1.50543	0.71964	0.59177	0.87494
1.51538	0.72042	0.60258	0.87106
1.52547	0.72042	0.58559	0.87106
1.53547	0.70319	0.57632	0.85814
1.54541	0.68988	0.56087	0.86977
1.5554	0.65542	0.56705	0.83746
1.56543	0.68127	0.59486	0.88657
1.57544	0.67657	0.56859	0.85555
1.58543	0.70476	0.58868	0.8646
1.59542	0.66169	0.57786	0.88011
1.6054	0.68127	0.57477	0.84909
1.61546	0.68675	0.55005	0.86589
1.62543	0.66795	0.60258	0.83358
1.63538	0.69928	0.55932	0.831
1.64539	0.64211	0.59177	0.89303
1.65539	0.6844	0.60104	0.82583
1.66541	0.68048	0.54542	0.83358
1.67541	0.64446	0.54232	0.81032
1.68537	0.65777	0.57786	0.83617
1.69541	0.62958	0.57168	0.80644
1.7054	0.6241	0.55469	0.84651
1.71539	0.61627	0.58559	0.81032
1.72538	0.5826	0.56705	0.79352
1.73536	0.55284	0.59177	0.79739
1.74536	0.58808	0.59331	0.81032
1.75543	0.57399	0.56087	0.80644
1.76536	0.53953	0.57786	0.80386
1.77538	0.5458	0.54542	0.77672
1.78542	0.52387	0.58559	0.77801
1.79537	0.51212	0.54387	0.74828
1.80534	0.48315	0.54542	0.76121
1.81536	0.4393	0.55314	0.79869
1.82538	0.44243	0.53151	0.74182
1.83533	0.4252	0.57168	0.72502
1.84535	0.4346	0.57014	0.77155
1.8553	0.41816	0.53614	0.73536
1.86526	0.40328	0.55778	0.69013
1.85925	0.40015	0.54078	0.71598
1.84922	0.42599	0.57168	0.6772
1.83922	0.42755	0.50061	0.69142
1.82922	0.43303	0.53151	0.71985
1.81923	0.44948	0.52842	0.70693
1.80923	0.46201	0.55314	0.71727
1.79919	0.50899	0.56705	0.6953
1.78927	0.52857	0.52996	0.76379
1.77928	0.51056	0.57168	0.74312
1.7693	0.5317	0.55932	0.77025
1.75928	0.5685	0.5346	0.73924
1.74928	0.58103	0.55932	0.74958
1.73928	0.60139	0.55932	0.77155
1.72925	0.62645	0.53923	0.70564
1.71928	0.6429	0.57014	0.72244
1.70922	0.6429	0.55623	0.74053
1.69928	0.64368	0.56705	0.72631
1.68932	0.66326	0.55932	0.76767
1.67928	0.67187	0.58559	0.76121
1.66934	0.69536	0.64894	0.73924
1.6593	0.71415	0.5964	0.72502
1.64929	0.69928	0.59486	0.7289
1.6393	0.74783	0.60722	0.76121
1.62933	0.71181	0.62112	0.79481
1.61934	0.71259	0.61803	0.73407
1.60931	0.71181	0.6443	0.74053
1.59929	0.71964	0.6134	0.78318
1.58925	0.71729	0.60722	0.80256
1.57927	0.71259	0.63967	0.70693
1.56932	0.72277	0.66593	0.77801
1.55933	0.73451	0.60722	0.77801
1.54932	0.73451	0.63039	0.77025
1.53928	0.75957	0.64121	0.80127
1.52929	0.7768	0.63503	0.74441
1.5193	0.73295	0.61494	0.80127
1.50927	0.72982	0.65821	0.79739
1.49931	0.75879	0.69374	0.78318
1.48931	0.76427	0.65048	0.7793
1.47932	0.71729	0.65203	0.77284
1.4693	0.74	0.65975	0.79998
1.45934	0.77445	0.62576	0.82583
1.44938	0.75801	0.66439	0.8297
1.43935	0.76427	0.68756	0.77801
1.42934	0.76036	0.63658	0.79352
1.4193	0.75644	0.6443	0.74699
1.40937	0.7721	0.68756	0.82066
1.39933	0.76505	0.70147	0.81807
1.38934	0.75252	0.64894	0.80773
1.37932	0.73686	0.67829	0.81032
1.36937	0.76114	0.66748	0.83229
1.35936	0.7627	0.73083	0.80386
1.34934	0.7815	0.66284	0.8142
1.33936	0.75174	0.68447	0.81032
1.32939	0.78071	0.71228	0.80256
1.31937	0.76819	0.68447	0.8297
1.30937	0.7721	0.68756	0.79739
1.29938	0.82143	0.68911	0.831
1.28938	0.81752	0.66593	0.82712
1.27937	0.80342	0.67829	0.82712
1.26938	0.80656	0.71074	0.831
1.2594	0.76975	0.74319	0.85167
1.24936	0.83788	0.80035	0.83746
1.23936	0.8692	0.78799	0.83229
1.22941	0.84571	0.77409	0.80903
1.21944	0.79638	0.74628	0.85297
1.20941	0.79011	0.72155	0.83358
1.19944	0.81047	0.75555	0.84004
1.18937	0.84962	0.81426	0.88269
1.17943	0.82692	0.78336	0.84263
1.16944	0.8183	0.81117	0.84004
1.15946	0.86372	0.81271	0.85555
1.14947	0.86842	0.78954	0.85684
1.13943	0.81595	0.82662	0.86589
1.12941	0.89426	0.80962	0.86331
1.11949	0.84806	0.80035	0.87364
1.10948	0.88251	0.82817	0.84651
1.09945	0.86215	0.85134	0.84521
1.08947	0.9201	0.87606	0.87623
1.07943	0.92402	0.86679	0.86848
1.06952	0.8786	0.89924	0.86331
1.05949	0.87938	0.8637	0.8478
1.04945	0.95064	0.80499	0.89303
1.03944	0.89739	0.90542	0.86072
1.02949	0.90835	0.93014	0.88786
1.01946	0.97335	0.91933	0.88398
1.00945	0.99997	1.00585	0.87364
0.99947	0.9569	0.99503	0.85555
0.98952	0.95925	1.06302	0.88915
0.97949	0.97491	1.09238	0.90208
0.96948	0.9569	1.11555	0.89303
0.97234	0.99214	1.09701	0.89045
0.98233	1.03678	1.13718	0.91112
0.99238	0.96395	1.12173	0.89949
1.00237	0.95456	1.12019	0.91242
1.01242	0.97961	1.16345	0.93697
1.0224	0.93028	1.1619	0.90466
1.03236	0.91149	1.05684	0.94731
1.04232	0.92636	1.05838	0.94343
1.05238	0.92402	1.04602	0.93697
1.06237	0.84023	0.9734	0.93956
1.07237	0.89034	0.90697	0.89045
1.08228	0.88643	0.89924	0.92534
1.09232	0.88721	0.92705	0.94343
1.10234	0.88799	0.89151	0.98091
1.11238	0.87781	0.84671	0.90466
1.12231	0.86294	0.8328	0.93439
1.13241	0.89269	0.82508	0.94085
1.14235	0.76662	0.78027	0.96411
1.15233	0.77993	0.79881	0.87623
1.16233	0.83631	0.79572	0.94214
1.17234	0.80499	0.74782	0.94731
1.18234	0.76427	0.70456	0.92146
1.19232	0.80029	0.75864	0.93956
1.2023	0.79873	0.78336	0.89432
1.21233	0.75957	0.78336	0.90725
1.22234	0.7862	0.754	0.91888
1.23229	0.82143	0.70765	0.89174
1.24228	0.79403	0.73237	0.87106
1.25229	0.79559	0.70919	0.90725
1.2623	0.76505	0.71383	0.87881
1.27235	0.78855	0.73855	0.88915
1.28229	0.78698	0.72465	0.8982
1.29232	0.81047	0.7231	0.90725
1.30228	0.76662	0.69683	0.89562
1.31226	0.74861	0.771	0.8814
1.32228	0.74469	0.69529	0.86848
1.3323	0.75252	0.76018	0.86201
1.34231	0.75018	0.71692	0.86718
1.35229	0.72277	0.6613	0.84909
1.36225	0.71259	0.64739	0.83746
1.37225	0.74156	0.65666	0.84392
1.3823	0.73138	0.68293	0.81161
1.39227	0.72433	0.68138	0.82841
1.40225	0.71494	0.67984	0.83358
1.41225	0.72355	0.63039	0.7793
1.42224	0.6703	0.66439	0.80515
1.43224	0.70554	0.70301	0.82066
1.44229	0.68988	0.6752	0.82324
1.45227	0.70711	0.63039	0.85426
1.46229	0.7165	0.62421	0.86072
1.47226	0.70867	0.63348	0.85814
1.48223	0.70319	0.64585	0.82453
1.49226	0.73216	0.63658	0.82195
1.5023	0.71181	0.64739	0.78447
1.51225	0.71259	0.63503	0.7961
1.52223	0.6797	0.66593	0.80644
1.53223	0.6656	0.65666	0.81032
1.54222	0.67578	0.65203	0.75475
1.55221	0.69066	0.61649	0.79739
1.56223	0.68518	0.58404	0.80386
1.57221	0.68048	0.60104	0.78059
1.58219	0.6703	0.60104	0.79998
1.59219	0.6797	0.60413	0.78189
1.60222	0.69145	0.61958	0.74053
1.61222	0.65777	0.61185	0.79481
1.62225	0.66795	0.60567	0.81161
1.63216	0.66874	0.61031	0.74958
1.6422	0.6797	0.5346	0.72244
1.6522	0.65151	0.57477	0.80256
1.66218	0.65464	0.6134	0.73019
1.67219	0.61705	0.57168	0.70305
1.68223	0.59043	0.57632	0.72761
1.69214	0.65386	0.53923	0.78059
1.70223	0.63272	0.58559	0.73148
1.7122	0.65308	0.55469	0.69142
1.72217	0.60922	0.55469	0.67979
1.73217	0.58025	0.55005	0.65265
1.74217	0.58573	0.58559	0.65523
1.75222	0.5732	0.54387	0.67979
1.76218	0.54501	0.57014	0.71598
1.77214	0.51212	0.55314	0.6953
1.78219	0.54188	0.58559	0.66299
1.79217	0.52387	0.57014	0.66945
1.80221	0.48002	0.5655	0.71856
1.81211	0.46671	0.54542	0.66816
1.82214	0.45339	0.54542	0.65006
1.83218	0.44243	0.52687	0.6436
1.84212	0.41894	0.56087	0.6436
1.85216	0.43225	0.58404	0.62034
1.86211	0.42129	0.55778	0.64231
1.86323	0.40093	0.59795	0.5932
1.85326	0.43147	0.61803	0.61388
1.84323	0.40954	0.57014	0.59966
1.83325	0.42912	0.56705	0.60871
1.8232	0.44087	0.58095	0.58157
1.81325	0.47845	0.59795	0.59061
1.80325	0.49803	0.55005	0.59708
1.79325	0.53327	0.56087	0.61646
1.78327	0.527	0.62576	0.61775
1.77327	0.59983	0.60722	0.60095
1.76329	0.56224	0.58559	0.61129
1.7533	0.56772	0.60413	0.63326
1.74329	0.60061	0.60104	0.63585
1.73328	0.61314	0.57941	0.60742
1.72326	0.61627	0.57632	0.61646
1.71324	0.64133	0.59331	0.6436
1.70331	0.66404	0.58868	0.68237
1.69326	0.66326	0.61031	0.63326
1.68326	0.68283	0.61494	0.67203
1.67328	0.67892	0.63812	0.6604
1.66335	0.68675	0.6752	0.64102
1.65324	0.71337	0.64585	0.62809
1.64332	0.68753	0.70147	0.62809
1.63328	0.71729	0.69992	0.63973
1.62329	0.71885	0.73237	0.61775
1.61327	0.72982	0.71537	0.62034
1.60329	0.75487	0.71537	0.68108
1.59336	0.7353	0.70147	0.69917
1.58325	0.73451	0.70456	0.6772
1.57324	0.7259	0.71228	0.70047
1.56332	0.75174	0.754	0.74699
1.55338	0.72042	0.71228	0.74053
1.54332	0.74861	0.69529	0.70305
1.53334	0.74	0.73392	0.66299
1.52327	0.73295	0.70919	0.70951
1.5133	0.71885	0.76327	0.76638
1.5034	0.75487	0.73083	0.74958
1.49336	0.71964	0.74473	0.73536
1.4833	0.75566	0.74628	0.74053
1.47333	0.70319	0.73083	0.78189
1.46338	0.77915	0.79726	0.74441
1.45333	0.73686	0.75709	0.74958
1.44337	0.75801	0.77872	0.77672
1.43339	0.74548	0.77254	0.76509
1.42337	0.78541	0.73392	0.7457
1.41335	0.78385	0.8019	0.78964
1.40336	0.74783	0.74782	0.74699
1.39339	0.7768	0.77872	0.74312
1.38342	0.7815	0.72465	0.78964
1.37338	0.75018	0.74319	0.82324
1.36336	0.7815	0.76791	0.80127
1.3534	0.72982	0.81117	0.78576
1.34338	0.77132	0.81581	0.83875
1.33338	0.78933	0.80035	0.85297
1.32342	0.75879	0.82199	0.80386
1.31341	0.76819	0.78336	0.76767
1.30339	0.76036	0.76945	0.75733
1.29339	0.75801	0.86988	0.82195
1.28341	0.7768	0.82044	0.85167
1.2734	0.77445	0.85598	0.85814
1.26343	0.81987	0.8498	0.831
1.25347	0.84258	0.82662	0.81807
1.24338	0.82065	0.91624	0.79869
1.23344	0.88251	0.92551	0.82583
1.2234	0.86137	0.9595	0.87364
1.21347	0.89034	1.00894	0.85684
1.20341	0.89034	0.93787	0.83875
1.19346	0.87781	0.92551	0.82066
1.18341	0.86842	0.92551	0.79739
1.17345	0.79951	0.92396	0.81807
1.16344	0.81047	0.9425	0.8478
1.15345	0.81909	0.9904	0.84651
1.14347	0.83866	0.90233	0.85684
1.13348	0.89426	0.93014	0.85943
1.1234	0.88565	0.95023	0.83617
1.11344	0.83944	0.99349	0.90983
1.10344	0.87938	0.95177	0.86848
1.09347	0.82535	0.99967	0.8982
1.08348	0.90679	1.04139	0.86331
1.07347	0.90131	1.00276	0.87106
1.06346	0.89661	1.03521	0.87106
1.05347	0.94203	1.05066	0.84521
1.04343	0.9757	1.10474	0.8814
1.03353	0.98118	1.03984	0.89949
1.02352	0.98509	1.09083	0.86718
1.01351	1.054	1.06456	0.88398
1.00343	1.02112	1.05993	0.87106
0.9935	1.04617	1.11401	0.89562
0.98347	1.24351	1.1959	0.85038
0.97352	1.00545	1.18045	0.90725
0.96836	0.9804	1.20517	0.90854
0.97838	0.96708	1.21135	0.90078
0.9884	0.93263	1.22989	0.90208
0.99842	0.94438	1.22371	0.92017
1.00837	0.97413	1.21907	0.93826
1.01834	0.89739	1.17272	0.90466
1.02841	0.90052	1.19899	0.91759
1.03837	0.95221	1.12482	0.96282
1.0484	0.90052	1.06456	0.95506
1.05841	0.84728	1.02439	0.94473
1.06832	0.85041	1.04448	0.97703
1.07836	0.83005	0.99967	0.8982
1.08837	0.8371	0.94096	0.85684
1.09839	0.9201	0.99813	0.915
1.10836	0.88251	0.97495	0.94989
1.11831	0.83475	0.93323	0.90466
1.12831	0.89113	0.87297	0.95765
1.13835	0.82926	0.86061	0.97057
1.14836	0.8692	0.87761	0.93309
1.15832	0.80186	0.86988	0.90337
1.1683	0.85824	0.87143	0.91888
1.17836	0.78541	0.90542	0.93051
1.18837	0.79873	0.84671	0.92276
1.1983	0.80734	0.81735	0.8982
1.20835	0.78698	0.88688	0.91242
1.21828	0.79246	0.81117	0.89303
1.22837	0.79559	0.82662	0.93697
1.2383	0.78855	0.84207	0.94214
1.24829	0.74704	0.84516	0.87881
1.25835	0.76505	0.82199	0.88915
1.26835	0.80342	0.80653	0.87623
1.27826	0.80656	0.80962	0.85167
1.28826	0.70554	0.77563	0.89562
1.29833	0.73216	0.75709	0.87494
1.30831	0.73765	0.79108	0.89045
1.31827	0.76192	0.77563	0.87235
1.32829	0.75801	0.8019	0.90725
1.33824	0.7768	0.75246	0.87752
1.34831	0.70789	0.71074	0.87106
1.35831	0.74861	0.754	0.86201
1.36824	0.74704	0.75246	0.85426
1.3783	0.69693	0.70456	0.85943
1.38828	0.71415	0.7231	0.85684
1.39825	0.70241	0.72155	0.86331
1.40828	0.72825	0.74164	0.82453
1.41822	0.70946	0.75091	0.84521
1.42827	0.68831	0.72001	0.82195
1.43827	0.69301	0.69992	0.85297
1.4483	0.69066	0.67211	0.84004
1.45824	0.70319	0.65666	0.77801
1.46827	0.71337	0.72001	0.75604
1.47823	0.69928	0.69529	0.77284
1.48822	0.70006	0.6922	0.81032
1.49832	0.71729	0.69838	0.79481
1.50823	0.68361	0.6752	0.78318
1.51824	0.67735	0.68602	0.75475
1.52825	0.73138	0.66593	0.79093
1.53825	0.69849	0.69992	0.7289
1.54822	0.68675	0.66593	0.79352
1.55828	0.6797	0.67366	0.72502
1.5682	0.6891	0.66902	0.78835
1.57821	0.70476	0.65357	0.71339
1.58819	0.68048	0.63348	0.74182
1.59818	0.69066	0.6443	0.74312
1.60826	0.68127	0.58713	0.70434
1.61827	0.68596	0.65512	0.70822
1.62818	0.68048	0.63039	0.694
1.6382	0.66717	0.59331	0.6772
1.64821	0.63037	0.62112	0.77801
1.6582	0.63115	0.58404	0.73019
1.66818	0.65229	0.63348	0.74182
1.67821	0.63663	0.62421	0.71339
1.68821	0.58886	0.58713	0.68237
1.69822	0.60218	0.57477	0.71339
1.70815	0.60844	0.55778	0.69659
1.71818	0.62019	0.57168	0.6772
1.72819	0.59748	0.55778	0.6772
1.73816	0.58182	0.59486	0.68237
1.74819	0.59591	0.59949	0.6772
1.75813	0.5779	0.55778	0.65265
1.76819	0.56302	0.59486	0.65006
1.77819	0.51682	0.57941	0.65136
1.78814	0.52387	0.58868	0.60354
1.79813	0.48002	0.5655	0.5932
1.80814	0.46514	0.56087	0.60225
1.81817	0.45183	0.57323	0.56477
1.8281	0.43617	0.56705	0.53763
1.8381	0.43303	0.56087	0.56477
1.84814	0.43225	0.52842	0.4743
1.85815	0.444	0.60258	0.45362
1.86693	0.4393	0.58868	0.40839
1.85718	0.41972	0.55932	0.44199
1.8472	0.43069	0.59177	0.42778
1.83724	0.43069	0.60258	0.42131
1.82719	0.44243	0.58095	0.44199
1.81726	0.48707	0.56396	0.46009
1.80724	0.50273	0.58868	0.45362
1.79728	0.49333	0.55005	0.47559
1.78724	0.50664	0.58559	0.4575
1.77728	0.54423	0.5825	0.53634
1.76724	0.57242	0.59795	0.4911
1.75726	0.58651	0.6752	0.48335
1.74723	0.60766	0.58868	0.5247
1.73723	0.63741	0.5964	0.51049
1.72725	0.63663	0.60722	0.60225
1.71727	0.63272	0.61958	0.56606
1.70727	0.68988	0.63194	0.59966
1.69732	0.68753	0.62112	0.56218
1.68729	0.68283	0.65666	0.5596
1.67731	0.66952	0.65203	0.60225
1.66725	0.6656	0.69374	0.58803
1.65724	0.675	0.70765	0.61517
1.64726	0.72668	0.78181	0.64619
1.63733	0.7259	0.7401	0.63843
1.62731	0.74939	0.69838	0.64231
1.61723	0.68361	0.71074	0.63714
1.60725	0.72277	0.74628	0.63326
1.59731	0.71259	0.71846	0.60742
1.58731	0.70397	0.69683	0.62422
1.57728	0.76192	0.70301	0.65523
1.56725	0.72355	0.78645	0.66816
1.55725	0.71415	0.76945	0.65136
1.54733	0.72042	0.7849	0.66557
1.5373	0.73921	0.80499	0.65006
1.52732	0.7259	0.82662	0.69013
1.51734	0.72355	0.82662	0.71339
1.50728	0.70241	0.79881	0.68108
1.49728	0.72982	0.80499	0.66299
1.48735	0.74783	0.80653	0.71081
1.47731	0.75722	0.83898	0.68884
1.46738	0.73295	0.82508	0.68884
1.45727	0.74	0.81117	0.69788
1.44734	0.70163	0.77718	0.7121
1.43743	0.76036	0.81581	0.73795
1.42734	0.75174	0.84671	0.70564
1.41731	0.74783	0.82508	0.66816
1.40733	0.74939	0.7849	0.73795
1.39736	0.72982	0.8498	0.75345
1.38737	0.75252	0.83589	0.72114
1.3774	0.77523	0.8189	0.7121
1.3674	0.80029	0.82817	0.78059
1.35741	0.79951	0.87606	0.78318
1.34734	0.75644	0.84516	0.84392
1.33743	0.75801	0.8328	0.75087
1.3274	0.75487	0.81117	0.78964
1.31733	0.7627	0.87452	0.8142
1.3074	0.77915	0.96877	0.74441
1.2974	0.81047	0.85598	0.74958
1.28737	0.75644	0.82971	0.8297
1.27737	0.75018	0.88224	0.82583
1.26742	0.82143	0.89151	0.77801
1.25739	0.7768	0.88688	0.83358
1.2474	0.76505	0.88533	0.83358
1.23738	0.76897	0.97031	0.76638
1.22746	0.82065	0.93941	0.84004
1.21735	0.82848	0.94405	0.82841
1.20747	0.85746	0.96413	0.80903
1.19746	0.81987	0.9734	0.79093
1.18744	0.82378	0.95641	0.87106
1.17743	0.82613	0.9595	0.8297
1.16741	0.79011	0.99349	0.86848
1.15739	0.89739	1.01667	0.86072
1.14743	0.84571	1.01358	0.86589
1.13741	0.86215	1.04293	0.86848
1.12746	0.85354	0.99349	0.88657
1.11742	0.83005	1.03675	0.82841
1.10745	0.8598	1.03366	0.90078
1.09752	0.85902	1.07383	0.86589
1.08748	0.87077	1.08156	0.87364
1.07747	0.86763	1.03366	0.88528
1.06743	0.95221	0.99503	0.88269
1.05742	0.92871	1.03521	0.84392
1.04751	0.93889	1.09392	0.89949
1.03748	0.96787	1.10937	0.90854
1.02745	0.9616	1.12019	0.87881
1.01749	1.00859	1.22834	0.84134
1.00747	0.96082	1.21907	0.91371
0.99745	0.97883	1.18663	0.91242
0.98748	0.96082	1.21135	0.89562
0.97748	0.95534	1.26233	0.87364
0.96747	1.09003	1.2098	0.90208
0.97438	1.14092	1.22216	0.94602
0.98431	0.95456	1.28088	0.91629
0.99434	0.96787	1.29324	0.93697
1.00439	0.96943	1.25152	0.89045
1.01437	0.99371	1.23916	0.87881
1.02434	0.90992	1.20053	0.97962
1.03441	0.9107	1.16963	0.90983
1.04436	0.92088	1.11864	0.93051
1.05431	0.8277	1.07538	0.93439
1.0643	0.87703	1.05993	0.93697
1.07439	0.85511	1.01049	0.88786
1.08436	0.8645	1.0692	0.9318
1.09428	0.86372	1.04139	0.96023
1.10433	0.87938	0.97649	0.98996
1.11428	0.88956	0.9904	0.92405
1.12429	0.8692	0.95332	0.92534
1.13439	0.78228	0.93787	0.92146
1.14439	0.77054	0.95795	0.89949
1.15434	0.83005	0.98113	0.92405
1.16429	0.82613	0.87297	0.96282
1.17428	0.80186	0.88224	0.90595
1.18435	0.79481	0.93323	0.93439
1.19428	0.87547	0.85598	0.88915
1.20434	0.79873	0.88842	0.93697
1.21432	0.82378	0.84825	0.89303
1.22436	0.79951	0.91778	0.9318
1.23434	0.77445	0.83744	0.90854
1.24432	0.76427	0.79417	0.89562
1.2543	0.75331	0.80344	0.87881
1.26429	0.74313	0.80808	0.92017
1.27436	0.7212	0.7849	0.89949
1.28431	0.70163	0.85289	0.86072
1.29426	0.78463	0.79417	0.8478
1.30426	0.75096	0.74782	0.89174
1.31428	0.73373	0.74628	0.87364
1.32433	0.71494	0.82044	0.87235
1.33429	0.68675	0.78954	0.8646
1.34429	0.71181	0.74164	0.86848
1.3543	0.72355	0.76327	0.87623
1.36426	0.71494	0.76173	0.90983
1.37427	0.71572	0.78645	0.88528
1.38426	0.72668	0.70456	0.86589
1.39422	0.71885	0.74937	0.87881
1.40427	0.70867	0.7231	0.85038
1.41426	0.70476	0.72928	0.85167
1.42433	0.70946	0.73855	0.82712
1.43423	0.71415	0.70765	0.81937
1.44425	0.69693	0.70919	0.84521
1.45425	0.67578	0.7231	0.84263
1.46431	0.69928	0.72001	0.81807
1.47426	0.69379	0.72001	0.83487
1.48426	0.67265	0.72001	0.83617
1.49422	0.68127	0.70919	0.83229
1.50422	0.68048	0.64739	0.79223
1.51426	0.71259	0.67211	0.77801
1.5243	0.69771	0.66593	0.73665
1.53425	0.66482	0.70147	0.76638
1.54426	0.70319	0.67675	0.76767
1.55431	0.67735	0.64585	0.80256
1.56426	0.6797	0.68756	0.78059
1.57421	0.68283	0.62576	0.82195
1.58424	0.70397	0.65048	0.81807
1.59426	0.69849	0.62576	0.73407
1.6043	0.69928	0.61185	0.75733
1.61424	0.66874	0.59331	0.79481
1.62422	0.68596	0.63812	0.73278
1.63416	0.67813	0.5825	0.70047
1.64416	0.66091	0.58713	0.68108
1.6542	0.66717	0.56241	0.72244
1.66428	0.63272	0.59949	0.66816
1.67418	0.6429	0.63658	0.69142
1.68419	0.62254	0.63967	0.66945
1.69419	0.6241	0.61031	0.68754
1.70417	0.61392	0.63348	0.63714
1.71421	0.58417	0.59949	0.65653
1.7242	0.592	0.60567	0.67203
1.73419	0.54814	0.53769	0.63068
1.74422	0.54971	0.54851	0.63326
1.75417	0.57947	0.54078	0.63197
1.76417	0.5779	0.5655	0.59449
1.77422	0.53092	0.5964	0.5764
1.78411	0.50273	0.59949	0.58803
1.79416	0.46671	0.56087	0.52341
1.80417	0.47454	0.60413	0.48981
1.81415	0.46749	0.57168	0.46396
1.8241	0.444	0.58559	0.45621
1.83414	0.43069	0.59795	0.43165
1.84417	0.43069	0.59177	0.43165
1.85416	0.40563	0.57941	0.42648
1.86411	0.3978	0.55314	0.40451
1.86121	0.39388	0.55932	0.37867
1.85126	0.41346	0.61958	0.34506
1.84129	0.44243	0.54696	0.35799
1.83126	0.45183	0.6273	0.36574
1.82124	0.47375	0.56241	0.37737
1.81127	0.51212	0.57477	0.39159
1.8012	0.51761	0.60258	0.40968
1.79127	0.55049	0.63812	0.42002
1.78131	0.54188	0.60104	0.44716
1.7713	0.5364	0.60413	0.4743
1.76132	0.56929	0.60104	0.44328
1.75124	0.58495	0.59795	0.44716
1.74128	0.6241	0.5964	0.46267
1.73125	0.63115	0.62576	0.45233
1.72126	0.63037	0.6273	0.48593
1.71123	0.67422	0.64894	0.46913
1.70132	0.63741	0.63812	0.53892
1.69132	0.66247	0.65512	0.5092
1.68129	0.68518	0.69065	0.52212
1.67127	0.69693	0.73237	0.56994
1.6613	0.69066	0.6613	0.5092
1.65131	0.72355	0.70456	0.55055
1.64127	0.70946	0.72465	0.57123
1.63133	0.67578	0.75709	0.55314
1.62128	0.68753	0.80962	0.56735
1.61131	0.68518	0.79726	0.57898
1.6013	0.72512	0.76327	0.56735
1.59133	0.72668	0.79417	0.59837
1.58133	0.72668	0.76482	0.63068
1.57132	0.70789	0.80653	0.60483
1.56137	0.76427	0.84671	0.60742
1.5513	0.76427	0.81426	0.61517
1.54134	0.74704	0.75091	0.62939
1.53135	0.75566	0.75864	0.64102
1.5213	0.75252	0.84362	0.62034
1.51132	0.76975	0.79263	0.58286
1.50135	0.73608	0.80808	0.68108
1.49133	0.71572	0.8807	0.63843
1.48135	0.75096	0.78336	0.6268
1.47138	0.73373	0.81271	0.68367
1.46131	0.73451	0.8019	0.68884
1.45134	0.72199	0.8328	0.66945
1.44134	0.70163	0.84825	0.7121
1.43141	0.78541	0.86525	0.67979
1.4214	0.74234	0.84825	0.72114
1.41134	0.74939	0.85134	0.70564
1.40138	0.74626	0.81117	0.66945
1.39136	0.73765	0.82971	0.68496
1.38138	0.74626	0.82044	0.73278
1.37139	0.77132	0.93478	0.71468
1.36139	0.78306	0.89924	0.76509
1.35139	0.82143	0.88533	0.7457
1.34143	0.77132	0.81426	0.70434
1.33145	0.77993	0.87452	0.79998
1.32136	0.81517	0.82044	0.75216
1.31141	0.81204	0.84671	0.77155
1.30141	0.77837	0.89306	0.75087
1.29146	0.78855	0.89769	0.79093
1.28142	0.77758	0.91469	0.78576
1.27141	0.79011	0.95177	0.77801
1.26142	0.7721	0.97031	0.78447
1.25137	0.77758	0.91778	0.75862
1.2414	0.84962	0.99658	0.76767
1.23144	0.86685	0.98576	0.82583
1.22145	0.78228	0.98113	0.77542
1.21144	0.81752	0.98576	0.77542
1.20139	0.81752	1.01667	0.8129
1.19141	0.80891	1.01976	0.81807
1.18146	0.83944	1.02439	0.79481
1.17144	0.85276	1.04757	0.83229
1.16144	0.82457	1.0213	0.86848
1.15147	0.89191	1.07229	0.82841
1.14148	0.88643	1.14027	0.85297
1.13148	0.89191	1.04448	0.8297
1.12148	0.91227	1.03984	0.85167
1.11146	0.97413	1.02748	0.89432
1.10146	0.92402	1.17581	0.86848
1.09146	0.90131	1.14182	0.84263
1.08151	0.92871	1.10783	0.88657
1.07148	0.93654	1.06611	0.85167
1.06143	0.90131	1.15418	0.84004
1.05147	0.87155	1.1959	0.8814
1.04148	0.90835	1.25152	0.87235
1.03153	0.94751	1.23452	0.84521
1.02147	0.94046	1.20671	0.82583
1.01153	0.96865	1.21135	0.85684
1.00148	0.98275	1.25615	0.85943
0.99151	0.96239	1.31023	0.83358
0.98151	1.02581	1.3056	0.90854
0.97152	1.04852	1.32723	0.93309
0.97035	0.99919	1.37667	0.88786
0.98034	1.10099	1.32568	0.90725
0.99043	0.96082	1.30405	0.92534
1.00037	0.92558	1.2886	0.89045
1.01038	0.92793	1.30869	0.96153
1.02034	0.95142	1.26542	0.9486
1.03035	0.94359	1.27161	0.89045
1.04036	0.93733	1.26079	0.90983
1.05037	0.99371	1.08929	0.88657
1.06036	0.90757	1.1001	0.93697
1.07038	0.85589	1.1001	0.9835
1.0804	0.83788	1.02439	0.89691
1.09033	0.88173	1.05066	0.90337
1.10037	0.84023	1.02748	0.90854
1.11037	0.77288	0.9734	0.90337
1.12039	0.84101	1.04293	0.91112
1.13035	0.79951	1.05684	0.86848
1.14031	0.78776	1.02748	0.90854
1.15036	0.80186	0.94559	0.92146
1.16036	0.83944	0.94405	0.89691
1.17036	0.82378	0.97958	0.915
1.18034	0.79246	0.96722	0.92017
1.19034	0.80264	0.91624	0.88398
1.20035	0.76975	0.92551	0.95506
1.21032	0.75644	0.92396	0.9318
1.22035	0.79951	0.93323	0.86201
1.23038	0.80029	0.87915	0.90208
1.24032	0.78933	0.85289	0.89045
1.25036	0.7674	0.81271	0.90208
1.26037	0.80421	0.86679	0.82453
1.27034	0.80812	0.86834	0.82712
1.28028	0.77758	0.86834	0.89303
1.29032	0.75096	0.85752	0.90466
1.30037	0.75331	0.77718	0.86331
1.31034	0.7768	0.83435	0.85943
1.32029	0.74783	0.90851	0.84004
1.33027	0.74861	0.78799	0.85814
1.34025	0.71337	0.78336	0.86589
1.3503	0.73686	0.78645	0.85038
1.3603	0.71807	0.74628	0.82453
1.37028	0.72903	0.75091	0.83358
1.38028	0.71964	0.754	0.8297
1.39031	0.70632	0.81117	0.85426
1.40025	0.72982	0.78027	0.81678
1.41026	0.68048	0.71692	0.84909
1.42029	0.71494	0.70456	0.77413
1.4303	0.70789	0.73237	0.85297
1.44028	0.72825	0.77254	0.78706
1.45026	0.67892	0.76327	0.77284
1.46023	0.70006	0.76945	0.77284
1.47022	0.72277	0.79726	0.78706
1.48029	0.73843	0.7231	0.75992
1.49029	0.69379	0.754	0.76509
1.50026	0.69693	0.72619	0.73795
1.5102	0.71572	0.73392	0.76638
1.52022	0.71102	0.67366	0.74312
1.53027	0.6656	0.72619	0.74182
1.54024	0.69301	0.68756	0.7793
1.55024	0.69223	0.69992	0.75862
1.56024	0.72982	0.71846	0.74958
1.57021	0.68283	0.69683	0.74441
1.58022	0.67657	0.6443	0.7121
1.59023	0.6844	0.62885	0.69659
1.60022	0.6656	0.6752	0.69788
1.61021	0.6703	0.6273	0.66299
1.62024	0.71572	0.64276	0.72631
1.63016	0.67422	0.66439	0.66687
1.6402	0.67109	0.61649	0.67203
1.65024	0.67578	0.66748	0.71598
1.66025	0.65621	0.64585	0.66816
1.67022	0.67265	0.61649	0.66687
1.68022	0.65464	0.61803	0.63714
1.69019	0.675	0.65975	0.60225
1.70024	0.63428	0.6134	0.61646
1.71015	0.63506	0.60413	0.58932
1.72013	0.60766	0.5964	0.5428
1.73019	0.60453	0.59331	0.57252
1.7402	0.592	0.62112	0.54021
1.75023	0.56616	0.60876	0.47689
1.76016	0.54423	0.60258	0.51436
1.77017	0.52387	0.59331	0.44845
1.78017	0.50664	0.60722	0.40064
1.7902	0.51526	0.57014	0.41227
1.80009	0.46749	0.57168	0.43295
1.81016	0.46671	0.59795	0.4239
1.82012	0.43617	0.59795	0.39934
1.83014	0.45026	0.59331	0.36445
1.84017	0.41894	0.60876	0.34119
1.85017	0.42051	0.57168	0.33731
1.86018	0.41033	0.55932	0.32309
1.8652	0.39153	0.57477	0.29725
1.85519	0.43147	0.58404	0.27915
1.84525	0.4346	0.61649	0.29078
1.83528	0.44713	0.60567	0.30888
1.82526	0.48942	0.62112	0.31922
1.81525	0.51995	0.60413	0.32439
1.80527	0.51604	0.60876	0.35411
1.79528	0.55519	0.61031	0.35799
1.78524	0.58025	0.57941	0.34636
1.77527	0.57712	0.57168	0.36703
1.76525	0.59983	0.6273	0.34248
1.75528	0.63272	0.61494	0.36833
1.7453	0.59983	0.63348	0.39676
1.73527	0.64368	0.58713	0.41744
1.72528	0.62019	0.62267	0.42907
1.71534	0.68127	0.6443	0.40193
1.70528	0.6656	0.65666	0.4239
1.69531	0.65073	0.71228	0.43424
1.68525	0.65542	0.72465	0.42907
1.6753	0.69145	0.72774	0.43424
1.66529	0.70946	0.69992	0.44587
1.65534	0.70789	0.73546	0.43682
1.64534	0.74313	0.75246	0.45104
1.63524	0.70711	0.79108	0.43682
1.62527	0.73608	0.72465	0.44845
1.61531	0.74078	0.7231	0.49886
1.60535	0.72355	0.80808	0.50144
1.59533	0.69771	0.80808	0.53375
1.58531	0.70946	0.80962	0.53763
1.57531	0.72433	0.81735	0.48206
1.56532	0.71181	0.77409	0.49886
1.5553	0.71102	0.75864	0.52987
1.5454	0.73451	0.7849	0.56348
1.53536	0.70397	0.8328	0.52212
1.52539	0.74234	0.80962	0.58932
1.51531	0.69928	0.8019	0.59191
1.5053	0.73295	0.84825	0.56864
1.49537	0.72512	0.77718	0.61646
1.48535	0.76819	0.85752	0.59449
1.47534	0.76192	0.83126	0.60095
1.46533	0.76114	0.81117	0.61
1.45537	0.79638	0.85752	0.59837
1.44536	0.79794	0.79881	0.60871
1.43536	0.78071	0.81117	0.61775
1.42539	0.74078	0.84207	0.65006
1.41536	0.74939	0.86834	0.67203
1.40538	0.71181	0.86679	0.67203
1.39537	0.75566	0.86525	0.64489
1.38539	0.74861	0.83589	0.69142
1.37545	0.74861	0.86834	0.71468
1.3654	0.77993	0.82199	0.71727
1.35539	0.75174	0.82971	0.70305
1.34538	0.75879	0.83744	0.70951
1.3354	0.79716	0.90387	0.70176
1.32545	0.75644	0.88997	0.67979
1.31541	0.82848	0.91624	0.69142
1.30546	0.78541	0.90851	0.69659
1.29544	0.77288	0.89615	0.71339
1.28551	0.78855	0.90851	0.73924
1.27541	0.81439	0.90078	0.76121
1.26547	0.80656	0.95486	0.7457
1.25542	0.80107	0.9904	0.7457
1.24547	0.79638	0.90387	0.75992
1.23542	0.86059	0.92705	0.76121
1.22541	0.83475	1.01667	0.78318
1.21542	0.83005	1.0522	0.80256
1.20545	0.75879	0.99349	0.80127
1.19547	0.78463	0.9904	0.80386
1.18548	0.80264	1.06456	0.7793
1.17544	0.82222	1.11864	0.80386
1.16543	0.80969	1.03521	0.7793
1.1555	0.80734	1.04448	0.77284
1.14549	0.87938	1.05375	0.86718
1.13549	0.86215	1.09856	0.80903
1.12545	0.8598	1.05838	0.79223
1.11547	0.91384	1.05993	0.80127
1.10543	0.88486	1.06147	0.82453
1.09545	0.93654	1.04139	0.83746
1.08545	0.95064	1.07538	0.8478
1.07553	0.9342	1.10783	0.8478
1.0655	0.95847	1.07383	0.88786
1.0555	0.97178	1.14645	0.8814
1.0455	0.9248	1.19899	0.89303
1.03554	0.9616	1.18972	0.90725
1.02546	0.93654	1.26542	0.92792
1.01548	0.94203	1.2268	0.87364
1.00547	0.97961	1.23298	0.84651
0.9955	1.00545	1.34113	0.87752
0.98549	0.9804	1.32105	0.87106
0.97556	0.98509	1.26542	0.89949
0.96687	0.95612	1.32105	0.89174
--	0.94124	1.26542	0.90983
--	0.93106	1.2268	0.92922
--	0.60844	1.20053	1.15151
