# Supplementary material for: Switchable wetting of oxygen-evolving oxide catalysts
Source: Nat Catal. 2021 Dec 30;5(1):30–6. doi: 10.1038/s41929-021-00723-w (PMC8799463; doi:10.1038/s41929-021-00723-w)
Supplement: Source Data Fig. 3 — Statistical Source Data. [file 41929_2021_723_MOESM8_ESM.zip › Source Data Fig. 3B-D.xlsx]

## Sheet: Sheet1
BSCF				Co3O4				CoO
Potential (E vs. RHE)	I (uA/cm2)			Potential (E vs. RHE)	I (uA/cm2)			Potential (E vs. RHE)	I (uA/cm2)
0.92888	-1.5885			0.93104	-2.84579			0.83065	-2.98759
0.92988	-1.40495			0.93002	-2.85878			0.83125	-2.24481
0.93088	-1.28157			0.92906	-2.86943			0.83226	-1.9259
0.93188	-1.17644			0.92846	-2.87291			0.83326	-1.71309
0.93288	-1.09765			0.9284	-2.29017			0.83427	-1.54142
0.93387	-1.02287			0.92884	-2.11612			0.83526	-1.406
0.93488	-0.9539			0.92985	-1.55822			0.83625	-1.26992
0.93589	-0.88782			0.93085	-1.25109			0.83725	-1.15421
0.93688	-0.83176			0.93184	-1.02544			0.83827	-1.04708
0.93789	-0.78581			0.93286	-0.8503			0.83925	-0.95839
0.9389	-0.73709			0.93384	-0.70511			0.84025	-0.87357
0.93988	-0.69201			0.93485	-0.58202			0.84124	-0.79177
0.94089	-0.65201			0.93585	-0.49423			0.84227	-0.70883
0.9419	-0.61298			0.93686	-0.40035			0.84325	-0.64453
0.94288	-0.58037			0.93787	-0.32517			0.84425	-0.57244
0.9439	-0.54478			0.93886	-0.24097			0.84525	-0.51082
0.94489	-0.51069			0.93987	-0.16205			0.84625	-0.46106
0.94588	-0.48342			0.94085	-0.10978			0.84725	-0.40348
0.94689	-0.45719			0.94186	-0.04499			0.84826	-0.35082
0.94788	-0.42541			0.94287	0.01531			0.84926	-0.30266
0.94891	-0.40271			0.94386	0.07183			0.85025	-0.25695
0.94989	-0.37588			0.94487	0.11578			0.85125	-0.21346
0.9509	-0.3529			0.94585	0.16283			0.85225	-0.16815
0.95189	-0.33213			0.94686	0.20042			0.85326	-0.13113
0.9529	-0.30975			0.94785	0.24337			0.85426	-0.09192
0.9539	-0.29314			0.94886	0.29666			0.85525	-0.0566
0.9549	-0.26952			0.94986	0.34971			0.85624	-0.01954
0.9559	-0.23342			0.95086	0.37806			0.85723	0.01123
0.95688	-0.26145			0.95186	0.40456			0.85825	0.04256
0.95789	-0.23387			0.95285	0.43964			0.85923	0.07533
0.95888	-0.21479			0.95386	0.48132			0.86025	0.11015
0.9599	-0.19742			0.95485	0.51382			0.86124	0.12912
0.96089	-0.18785			0.95584	0.53824			0.86224	0.16082
0.96188	-0.16933			0.95685	0.56669			0.86325	0.18988
0.9629	-0.15832			0.95785	0.60417			0.86423	0.21702
0.9639	-0.13847			0.95885	0.64143			0.86524	0.24205
0.96489	-0.12861			0.95986	0.66036			0.86622	0.26526
0.9659	-0.11603			0.96084	0.67507			0.86724	0.28706
0.96689	-0.1016			0.96184	0.69698			0.86823	0.31057
0.9679	-0.08729			0.96286	0.72415			0.86924	0.34145
0.9689	-0.07842			0.96385	0.76022			0.87024	0.36094
0.9699	-0.06869			0.96485	0.7865			0.87124	0.37399
0.97091	-0.06215			0.96586	0.80952			0.87224	0.39944
0.97187	-0.04542			0.96686	0.82864			0.87326	0.41418
0.97287	-0.04022			0.96784	0.85082			0.87423	0.4385
0.97388	-0.02587			0.96884	0.87492			0.87525	0.45342
0.97489	-0.01832			0.96988	0.89483			0.87625	0.47589
0.97588	-0.0113			0.97085	0.90493			0.87724	0.48402
0.97687	0.00451			0.97185	0.9194			0.87826	0.50973
0.97789	0.00844			0.97286	0.9449			0.87926	0.52744
0.97887	0.01231			0.97387	0.98588			0.88026	0.54324
0.97989	0.02149			0.97486	1.01585			0.88126	0.56726
0.98088	-0.01316			0.97586	1.01327			0.88226	0.57924
0.98189	0.03326			0.97683	1.02129			0.88327	0.59868
0.98289	-0.00111			0.97786	1.04484			0.88426	0.61398
0.98389	0.04651			0.97885	1.07057			0.88526	0.62657
0.98489	0.05909			0.97986	1.09615			0.88626	0.6467
0.98588	0.06995			0.98085	1.1078			0.88728	0.65783
0.98688	0.07963			0.98186	1.1185			0.88827	0.67332
0.98788	0.08451			0.98285	1.1301			0.88926	0.68857
0.98887	0.09491			0.98387	1.15806			0.89026	0.70089
0.98988	0.102			0.98487	1.17634			0.89127	0.71576
0.99086	0.10716			0.98585	1.1896			0.89226	0.72629
0.99186	0.14531			0.98686	1.2044			0.89325	0.74257
0.99287	0.12679			0.98787	1.22235			0.89426	0.76149
0.99389	0.1207			0.98888	1.24028			0.89524	0.77144
0.99488	0.12124			0.98986	1.259			0.89625	0.77546
0.99587	0.14227			0.99087	1.25114			0.89724	0.78954
0.99688	0.14341			0.99186	1.25021			0.89826	0.81222
0.99789	0.14318			0.99286	1.26319			0.89926	0.8222
0.99889	0.15598			0.99388	1.30101			0.90026	0.83353
0.99989	0.16125			0.99487	1.33294			0.90125	0.84225
1.00088	0.16664			0.99588	1.34799			0.90226	0.8547
1.00187	0.17018			0.99688	1.35199			0.90325	0.86859
1.00288	0.17941			0.99789	1.36441			0.90426	0.88053
1.0039	0.18152			0.99889	1.38104			0.90527	0.8932
1.00488	0.18036			0.99986	1.39396			0.90624	0.91073
1.00586	0.18851			1.00087	1.39604			0.90725	0.90867
1.00686	0.20204			1.00185	1.40556			0.90824	0.92909
1.00787	0.19916			1.00286	1.42099			0.90925	0.93676
1.00887	0.20743			1.00385	1.43291			0.91025	0.95121
1.00987	0.21199			1.00485	1.41743			0.91125	0.96115
1.01086	0.21325			1.00585	1.44279			0.91224	0.97443
1.01188	0.21919			1.00684	1.45219			0.91326	0.98457
1.01287	0.22489			1.00785	1.47788			0.91427	1.00227
1.01387	0.22797			1.00884	1.50289			0.91523	1.0014
1.01486	0.23345			1.00983	1.53062			0.91625	1.01267
1.01586	0.23274			1.01086	1.52821			0.91723	1.01576
1.01685	0.23693			1.01185	1.52049			0.91824	1.03745
1.01787	0.24822			1.01285	1.52487			0.91924	1.0481
1.01886	0.24291			1.01385	1.55477			0.92024	1.05847
1.01986	0.24178			1.01484	1.57652			0.92125	1.07174
1.02086	0.24769			1.01584	1.58065			0.92226	1.08128
1.02186	0.26189			1.01684	1.54858			0.92325	1.08322
1.02288	0.26064			1.01785	1.55532			0.92423	1.09614
1.02388	0.26516			1.01884	1.57147			0.92524	1.10469
1.02486	0.26822			1.01985	1.57745			0.92624	1.10856
1.02588	0.27574			1.02084	1.58528			0.92724	1.12102
1.02687	0.25322			1.02184	1.59996			0.92824	1.13186
1.02787	0.27701			1.02284	1.60167			0.92924	1.1445
1.02887	0.28437			1.02382	1.60664			0.93025	1.15075
1.02986	0.28505			1.02483	1.61809			0.93125	1.16364
1.03087	0.28879			1.02584	1.62677			0.93225	1.16909
1.03186	0.29431			1.02684	1.63284			0.93325	1.17023
1.03286	0.29992			1.02786	1.6531			0.93425	1.18225
1.03387	0.30232			1.02885	1.6697			0.93526	1.19188
1.03486	0.30354			1.02982	1.67467			0.93625	1.19668
1.03587	0.3079			1.03082	1.68114			0.93724	1.21468
1.03687	0.31216			1.03182	1.69285			0.93824	1.22596
1.03787	0.3156			1.03283	1.69024			0.93924	1.23722
1.03888	0.32025			1.03383	1.69646			0.94024	1.24477
1.03986	0.32937			1.03481	1.70502			0.94124	1.24875
1.04086	0.34494			1.03582	1.70398			0.94225	1.25567
1.04187	0.32418			1.03685	1.70837			0.94324	1.26846
1.04286	0.32307			1.03785	1.71836			0.94424	1.27422
1.04387	0.34719			1.03884	1.71559			0.94525	1.29389
1.04487	0.33778			1.03983	1.7255			0.94624	1.29894
1.04586	0.34689			1.04084	1.73773			0.94724	1.3048
1.04688	0.34718			1.04184	1.73398			0.94826	1.3188
1.04789	0.35283			1.04283	1.73826			0.94924	1.32858
1.04886	0.35869			1.04384	1.7555			0.95024	1.33153
1.04987	0.36444			1.04483	1.74555			0.95123	1.34545
1.05088	0.36175			1.04584	1.72855			0.95225	1.35908
1.05186	0.36513			1.04684	1.74227			0.95325	1.36443
1.05286	0.36534			1.04785	1.75213			0.95426	1.37009
1.05386	0.36835			1.04884	1.76272			0.95525	1.38547
1.05483	0.37849			1.04983	1.77352			0.95626	1.38689
1.05584	0.3755			1.05085	1.77502			0.95723	1.40729
1.05685	0.38287			1.05182	1.77519			0.95823	1.41518
1.05786	0.39179			1.05284	1.78493			0.95923	1.43631
1.05885	0.38748			1.05383	1.7874			0.96025	1.4352
1.05985	0.39287			1.05483	1.78159			0.96124	1.43964
1.06084	0.39613			1.05582	1.79024			0.96223	1.44764
1.06185	0.40248			1.05683	1.79138			0.96322	1.46025
1.06286	0.40145			1.05781	1.78633			0.96423	1.47355
1.06384	0.40175			1.05883	1.8021			0.96522	1.48218
1.06485	0.41042			1.05984	1.8025			0.96623	1.49425
1.06585	0.41018			1.06083	1.80949			0.96722	1.50608
1.06686	0.42416			1.06181	1.81533			0.96821	1.51206
1.06785	0.52115			1.06284	1.82046			0.96921	1.51493
1.06883	0.42757			1.06382	1.81318			0.97021	1.52097
1.06984	0.41665			1.06484	1.82387			0.97122	1.53171
1.07085	0.42143			1.06583	1.8235			0.97219	1.54637
1.07185	0.42145			1.06683	1.82959			0.97321	1.55919
1.07284	0.43061			1.06783	1.83602			0.97421	1.56332
1.07384	0.43253			1.06883	1.836			0.97522	1.57174
1.07483	0.43701			1.06982	1.8321			0.97624	1.58508
1.07584	0.44466			1.07083	1.83503			0.97722	1.59341
1.07684	0.4457			1.07185	1.83921			0.97825	1.60886
1.07784	0.44719			1.07284	1.84439			0.97924	1.60582
1.07883	0.45516			1.07384	1.84605			0.98025	1.61256
1.07984	0.4554			1.07483	1.85299			0.98122	1.62876
1.08083	0.45297			1.07583	1.86202			0.98222	1.63521
1.08183	0.46353			1.07683	1.86643			0.98322	1.63806
1.08282	0.46611			1.07783	1.86624			0.98421	1.65949
1.08382	0.4704			1.07882	1.86244			0.98522	1.65244
1.08484	0.47504			1.07982	1.86928			0.98623	1.66317
1.08582	0.47915			1.08082	1.8905			0.98721	1.66521
1.08682	0.47841			1.08181	1.87431			0.98822	1.6822
1.0878	0.48873			1.08285	1.86193			0.98923	1.68714
1.08884	0.48751			1.08383	1.86837			0.99022	1.70678
1.08983	0.49132			1.08482	1.87896			0.99122	1.71226
1.09082	0.49343			1.08582	1.88968			0.99221	1.72553
1.09183	0.49764			1.08683	1.89201			0.99322	1.73058
1.09283	0.50089			1.08783	1.89127			0.99422	1.74486
1.09381	0.5074			1.08882	1.89911			0.99521	1.75941
1.09484	0.51739			1.08983	1.90529			0.9962	1.76797
1.09583	0.51427			1.09083	1.90851			0.99722	1.78104
1.09686	0.51914			1.09183	1.91656			0.99822	1.7831
1.09785	0.51729			1.09282	1.92533			0.99922	1.78643
1.09884	0.52164			1.09381	1.93302			1.00022	1.78404
1.09982	0.53028			1.09481	1.93736			1.00122	1.80411
1.10082	0.52868			1.09582	1.94849			1.00222	1.82123
1.10185	0.53609			1.09682	1.93466			1.00323	1.83412
1.10283	0.53982			1.09781	1.92254			1.00422	1.84746
1.10385	0.5373			1.09883	1.93938			1.00523	1.85438
1.10483	0.54739			1.09982	1.94966			1.00622	1.84575
1.10584	0.54611			1.10083	1.96247			1.00722	1.86334
1.10684	0.55458			1.10183	1.98			1.00824	1.86616
1.10781	0.55666			1.10283	1.98003			1.00923	1.86464
1.10882	0.56308			1.10383	1.9813			1.01022	1.87818
1.10983	0.56302			1.10483	1.99122			1.01121	1.8933
1.1108	0.56963			1.10583	1.98759			1.01222	1.90927
1.1118	0.57231			1.10681	1.98579			1.01323	1.91538
1.11281	0.57681			1.10779	1.99798			1.01423	1.93346
1.11382	0.58109			1.10882	1.99291			1.01521	1.94594
1.11481	0.58459			1.10981	2.00454			1.01621	1.95251
1.11581	0.586			1.11081	2.02618			1.0172	1.96489
1.11681	0.59159			1.11182	2.0353			1.01821	1.97671
1.1178	0.59403			1.11282	2.03109			1.01922	1.98043
1.11881	0.60151			1.11382	2.04042			1.02021	1.9986
1.1198	0.60682			1.11482	2.03731			1.0212	2.00375
1.12081	0.61112			1.11582	2.04198			1.02221	2.01709
1.12182	0.61449			1.11681	2.06133			1.02321	2.02579
1.12281	0.61875			1.11782	2.06653			1.0242	2.0344
1.1238	0.62328			1.1188	2.07861			1.02522	2.03906
1.12482	0.62569			1.11979	2.09741			1.0262	2.05023
1.12583	0.63228			1.12081	2.08514			1.0272	2.06113
1.12681	0.63832			1.12181	2.08293			1.0282	2.0724
1.12782	0.64168			1.1228	2.09955			1.02921	2.0859
1.12882	0.64924			1.1238	2.11616			1.03021	2.09149
1.1298	0.64643			1.12479	2.12837			1.03121	2.09208
1.13081	0.65513			1.12581	2.14006			1.03223	2.09254
1.1318	0.65797			1.12682	2.13509			1.03322	2.11549
1.13281	0.66563			1.12781	2.1365			1.0342	2.13395
1.13381	0.66775			1.12881	2.15092			1.03521	2.15113
1.13481	0.67506			1.12982	2.1579			1.03621	2.15906
1.1358	0.67717			1.13081	2.16396			1.03719	2.17901
1.13679	0.68357			1.1318	2.17468			1.0382	2.1812
1.13778	0.69028			1.1328	2.18702			1.0392	2.1948
1.13881	0.6931			1.13381	2.18861			1.0402	2.21031
1.13979	0.6991			1.13481	2.20814			1.0412	2.22127
1.14082	0.70383			1.13582	2.22775			1.0422	2.22535
1.14182	0.70586			1.1368	2.21214			1.0432	2.22654
1.1428	0.7136			1.1378	2.22034			1.0442	2.2362
1.1438	0.71597			1.13881	2.22623			1.04521	2.24995
1.1448	0.72043			1.1398	2.24698			1.04619	2.25225
1.14581	0.7318			1.14081	2.27619			1.04719	2.26573
1.14682	0.73281			1.1418	2.286			1.0482	2.28923
1.14782	0.74146			1.14282	2.26298			1.04919	2.29618
1.14881	0.74437			1.14382	2.27161			1.0502	2.30029
1.14981	0.74968			1.14481	2.29142			1.05121	2.30944
1.15083	0.75367			1.14582	2.30581			1.0522	2.32891
1.15182	0.76164			1.1468	2.30399			1.05321	2.33147
1.15283	0.76712			1.14782	2.33021			1.0542	2.33538
1.15382	0.77108			1.14882	2.32601			1.05519	2.34543
1.15484	0.77039			1.14981	2.32897			1.05621	2.36092
1.15584	0.78216			1.15082	2.34145			1.05721	2.37016
1.15681	0.79153			1.1518	2.35615			1.05821	2.37244
1.1578	0.79484			1.15282	2.36993			1.05919	2.39113
1.15881	0.7978			1.15381	2.35544			1.0602	2.40413
1.15981	0.80495			1.15483	2.35866			1.0612	2.41401
1.16082	0.81476			1.15581	2.38108			1.06221	2.42665
1.16179	0.81228			1.1568	2.4027			1.06322	2.44609
1.1628	0.82315			1.1578	2.41515			1.06423	2.44734
1.16381	0.82616			1.15881	2.4069			1.06521	2.45929
1.16479	0.83184			1.15981	2.41705			1.06619	2.47306
1.16581	0.84179			1.16079	2.42014			1.0672	2.47114
1.16679	0.84901			1.16178	2.42846			1.0682	2.48619
1.16779	0.85506			1.1628	2.45358			1.0692	2.50243
1.16879	0.85665			1.16379	2.46296			1.07022	2.51436
1.16978	0.86455			1.16481	2.46222			1.07119	2.53498
1.1708	0.87033			1.1658	2.46516			1.07219	2.54826
1.17178	0.88549			1.16681	2.48035			1.0732	2.55684
1.17279	0.88852			1.16779	2.47774			1.07421	2.5711
1.17379	0.89463			1.1688	2.48969			1.07519	2.58043
1.17481	0.9026			1.1698	2.49272			1.07621	2.59281
1.17578	0.90475			1.17079	2.50305			1.0772	2.60602
1.17679	0.91677			1.17179	2.51899			1.07821	2.61206
1.17781	0.9196			1.17278	2.51282			1.07919	2.6445
1.17879	0.9294			1.17379	2.52601			1.08019	2.65087
1.1798	0.94283			1.17481	2.52809			1.08119	2.6579
1.18079	0.94274			1.1758	2.54659			1.08219	2.66111
1.18179	0.95437			1.17681	2.55095			1.0832	2.68318
1.18279	0.95881			1.17779	2.55019			1.08419	2.68844
1.18381	0.97131			1.17879	2.57346			1.08518	2.72053
1.1848	0.97519			1.1798	2.56821			1.08618	2.71141
1.18579	0.9853			1.18079	2.57677			1.08719	2.72704
1.1868	0.99095			1.18178	2.58348			1.08818	2.73966
1.1878	1.00246			1.18279	2.57882			1.08919	2.7561
1.18879	1.01067			1.18378	2.57581			1.09019	2.77704
1.18981	1.01822			1.18481	2.59603			1.09118	2.77494
1.19079	1.02372			1.1858	2.61202			1.09219	2.79415
1.1918	1.03259			1.18679	2.59506			1.0932	2.80989
1.1928	1.03714			1.18778	2.59659			1.09417	2.83851
1.19381	1.04688			1.18878	2.59472			1.09519	2.84824
1.19479	1.05863			1.18978	2.61269			1.0962	2.87006
1.1958	1.06688			1.19078	2.62917			1.09719	2.87359
1.1968	1.07699			1.19179	2.6309			1.09818	2.88567
1.19779	1.09069			1.19279	2.64102			1.09917	2.88966
1.19883	1.09814			1.19379	2.64614			1.10017	2.9138
1.19982	1.10118			1.19479	2.65336			1.1012	2.93392
1.2008	1.11552			1.19578	2.66173			1.1022	2.9291
1.2018	1.1249			1.19679	2.65968			1.1032	2.94811
1.20281	1.13194			1.1978	2.66693			1.10419	2.95423
1.20382	1.14237			1.19881	2.67702			1.10519	2.92497
1.20481	1.15355			1.19981	2.66989			1.1062	2.98104
1.2058	1.16069			1.2008	2.67543			1.1072	3.00316
1.20683	1.17001			1.20178	2.68522			1.1082	3.00812
1.2078	1.18022			1.20281	2.68873			1.10918	3.0296
1.20883	1.19272			1.20381	2.69342			1.1102	3.06236
1.2098	1.19895			1.20482	2.70213			1.1112	3.07738
1.21081	1.21254			1.2058	2.70145			1.11218	3.09293
1.2118	1.22134			1.20679	2.70948			1.11318	3.09514
1.2128	1.23389			1.2078	2.72116			1.11418	3.10978
1.21379	1.24554			1.2088	2.71468			1.11517	3.12695
1.21479	1.25666			1.20979	2.71607			1.11614	3.13928
1.21581	1.26288			1.2108	2.72963			1.11716	3.138
1.2168	1.2733			1.21178	2.73414			1.11817	3.16188
1.21779	1.28794			1.21281	2.73542			1.11915	3.16754
1.21882	1.29444			1.21378	2.73651			1.12017	3.17673
1.21981	1.31324			1.21478	2.74969			1.12118	3.19188
1.22081	1.31684			1.21579	2.75365			1.12216	3.20828
1.2218	1.33107			1.2168	2.75872			1.12316	3.23369
1.22281	1.34142			1.21777	2.75783			1.12416	3.24246
1.22381	1.35167			1.21878	2.76393			1.12518	3.2712
1.22482	1.36843			1.21977	2.7644			1.12618	3.29253
1.2258	1.37382			1.22077	2.77618			1.12717	3.29677
1.2268	1.38736			1.22176	2.77271			1.12817	3.30403
1.2278	1.39596			1.22278	2.78294			1.12917	3.32609
1.22879	1.40752			1.22377	2.79256			1.13017	3.33575
1.2298	1.42286			1.22479	2.769			1.13117	3.35593
1.2308	1.43551			1.22577	2.76365			1.13217	3.36812
1.2318	1.44286			1.22679	2.80327			1.13319	3.37996
1.23281	1.45892			1.22777	2.83349			1.13417	3.39608
1.2338	1.46674			1.22879	2.84669			1.13518	3.41287
1.23479	1.4765			1.22978	2.85882			1.13618	3.43861
1.23579	1.4919			1.23076	2.82449			1.13718	3.44812
1.23678	1.49783			1.23177	2.85317			1.13815	3.45511
1.23778	1.51823			1.23279	2.83666			1.13918	3.47599
1.23882	1.52383			1.23377	2.84445			1.14017	3.48299
1.23979	1.53482			1.23476	2.85188			1.14116	3.50614
1.24079	1.5511			1.23578	2.8454			1.14217	3.54362
1.24179	1.56188			1.23676	2.83409			1.14316	3.54785
1.24279	1.57002			1.23778	2.84913			1.14416	3.54706
1.24377	1.58608			1.23878	2.86041			1.14517	3.55217
1.24477	1.59245			1.23976	2.86215			1.14618	3.59652
1.24578	1.60626			1.24076	2.86856			1.14715	3.59718
1.24678	1.61364			1.24175	2.87764			1.14817	3.61609
1.24777	1.62842			1.24275	2.88619			1.14917	3.64005
1.24879	1.63587			1.24376	2.89704			1.15018	3.65269
1.24977	1.64702			1.24475	2.90593			1.15117	3.66308
1.25078	1.65633			1.24576	2.90603			1.15218	3.64736
1.25177	1.66973			1.24676	2.90435			1.15316	3.66254
1.25278	1.68204			1.24778	2.9195			1.15416	3.68212
1.25378	1.69147			1.24878	2.92553			1.15518	3.67928
1.25478	1.69936			1.24978	2.92649			1.15617	3.71461
1.25577	1.70821			1.25077	2.89532			1.15717	3.72481
1.25676	1.71818			1.25177	2.87115			1.15817	3.73184
1.25777	1.73098			1.25277	2.91644			1.15917	3.73849
1.25876	1.73749			1.25377	2.94418			1.16017	3.77214
1.25977	1.74934			1.25477	2.96378			1.16117	3.77905
1.26076	1.75801			1.25576	2.96996			1.16215	3.8029
1.26177	1.77287			1.25676	2.94477			1.16315	3.82505
1.26276	1.77859			1.25776	2.93367			1.16415	3.83877
1.26375	1.78661			1.25876	2.93926			1.16515	3.8508
1.26475	1.79521			1.25976	2.95527			1.16615	3.857
1.26574	1.80701			1.26075	2.92455			1.16716	3.8631
1.26676	1.80846			1.26176	2.92977			1.16815	3.88568
1.26776	1.82371			1.26275	2.97656			1.16915	3.91962
1.26875	1.83195			1.26375	2.98113			1.17015	3.94118
1.26976	1.84292			1.26476	2.94349			1.17115	3.93857
1.27075	1.84626			1.26574	2.95296			1.17214	3.95647
1.27175	1.85558			1.26675	2.96865			1.17316	3.98815
1.27277	1.864			1.26773	2.96961			1.17414	4.05535
1.27376	1.88683			1.26876	2.97135			1.17516	3.99881
1.27476	1.87881			1.26975	2.97593			1.17616	4.02152
1.27576	1.89019			1.27073	2.95946			1.17714	4.03588
1.27676	1.89469			1.27174	2.97313			1.17818	4.07093
1.27778	1.90207			1.27273	2.98609			1.17915	4.07865
1.27874	1.9068			1.27373	2.99581			1.18016	4.09318
1.27977	1.92092			1.27475	2.99378			1.18117	4.10076
1.28077	1.9234			1.27574	2.99004			1.18215	4.11675
1.28176	1.92556			1.27673	2.9839			1.18314	4.14057
1.28275	1.93262			1.27773	2.99435			1.18416	4.14771
1.28375	1.94576			1.27874	2.97525			1.18516	4.14699
1.28474	1.94855			1.27974	2.99202			1.18615	4.17079
1.28574	1.95764			1.28074	3.00734			1.18714	4.16764
1.28676	1.96346			1.28175	2.99334			1.18815	4.19168
1.28775	1.97164			1.28275	2.99092			1.18917	4.21893
1.28876	1.971			1.28373	2.99098			1.19014	4.21684
1.28976	1.97875			1.28474	2.9825			1.19115	4.24119
1.29075	1.98365			1.28573	3.00535			1.19214	4.25008
1.29176	1.99188			1.28673	2.99992			1.19316	4.26661
1.29277	1.99953			1.28775	2.97952			1.19416	4.28963
1.29375	2.00575			1.28875	2.99307			1.19515	4.29679
1.29475	2.01044			1.28972	2.96937			1.19616	4.33014
1.29576	2.01476			1.29074	2.98995			1.19716	4.33743
1.29677	2.01998			1.29174	2.99453			1.19816	4.33914
1.29776	2.02294			1.29272	2.98861			1.19916	4.37676
1.29874	2.02706			1.29374	3.0047			1.20015	4.37555
1.29977	2.03557			1.29473	2.99632			1.20116	4.38647
1.30076	2.03987			1.29574	2.99702			1.20215	4.40449
1.30176	2.04652			1.29674	3.00164			1.20316	4.42618
1.30276	2.0477			1.29773	3.00005			1.20417	4.43474
1.30375	2.05546			1.29872	2.99783			1.20518	4.43771
1.30474	2.06011			1.29974	2.99717			1.20618	4.45779
1.30576	2.0655			1.30074	2.98572			1.20717	4.49387
1.30677	2.06993			1.30173	2.98291			1.20817	4.51541
1.30777	2.07325			1.30275	2.99388			1.20918	4.5244
1.30876	2.07789			1.30372	2.99724			1.21017	4.55434
1.30976	2.08458			1.30472	2.99434			1.21117	4.56933
1.31076	2.08403			1.30572	2.99341			1.21216	4.57571
1.31177	2.08673			1.30672	2.98368			1.21316	4.59455
1.31274	2.09436			1.30772	2.97499			1.21417	4.58957
1.31377	2.0997			1.30872	2.97749			1.21515	4.605
1.31474	2.10548			1.30973	2.99238			1.21613	4.61326
1.31574	2.10851			1.31074	2.97375			1.21717	4.63619
1.31676	2.11538			1.31173	2.96552			1.21814	4.67817
1.31776	2.11874			1.31271	2.97881			1.21916	4.68975
1.31873	2.12268			1.3137	2.96651			1.22015	4.7055
1.31974	2.12831			1.3147	2.97277			1.22115	4.72976
1.32074	2.13538			1.3157	2.97856			1.22217	4.72798
1.32175	2.1347			1.31671	2.97201			1.22316	4.7268
1.32276	2.14164			1.31771	2.97579			1.22415	4.77117
1.32376	2.14453			1.3187	2.98274			1.22516	4.78588
1.32473	2.1561			1.31971	2.96384			1.22616	4.80775
1.32574	2.15797			1.32071	2.96673			1.22716	4.81445
1.32677	2.15795			1.32172	2.95826			1.22819	4.81975
1.32777	2.16238			1.32269	2.9535			1.22917	4.86545
1.32874	2.1717			1.32369	2.95395			1.23016	4.85337
1.32974	2.17305			1.3247	2.96337			1.23116	4.85355
1.33076	2.18043			1.3257	2.96081			1.23217	4.89274
1.33176	2.18413			1.3267	2.96142			1.23316	4.87238
1.33276	2.18759			1.3277	2.96312			1.23416	4.93861
1.33374	2.192			1.3287	2.95814			1.23516	4.92197
1.33475	2.19991			1.3297	2.95518			1.23616	4.95109
1.33575	2.20222			1.33071	2.95488			1.23715	4.94509
1.33676	2.20569			1.33172	2.95751			1.23816	4.98298
1.33775	2.21784			1.33271	2.95572			1.23915	4.99672
1.33875	2.21857			1.33373	2.96144			1.24015	5.03387
1.33977	2.23017			1.33471	2.94794			1.24117	5.03663
1.34076	2.22662			1.33571	2.93814			1.24216	5.06118
1.34176	2.23635			1.3367	2.93687			1.24317	5.05282
1.34277	2.24354			1.3377	2.94347			1.24416	5.05729
1.34375	2.24921			1.3387	2.94001			1.24515	5.09672
1.34476	2.25013			1.3397	2.94731			1.24615	5.10684
1.34576	2.25957			1.3407	2.94148			1.24715	5.14916
1.34674	2.26238			1.34172	2.9282			1.24816	5.13114
1.34773	2.27385			1.34271	2.93497			1.24915	5.16281
1.34875	2.27405			1.3437	2.9346			1.25016	5.16005
1.34975	2.27875			1.3447	2.93637			1.25115	5.15245
1.35076	2.28841			1.34572	2.94964			1.25214	5.18523
1.35176	2.29651			1.34672	2.94501			1.25315	5.2183
1.35276	2.31273			1.34772	2.90789			1.25414	5.1904
1.35375	2.27417			1.34873	2.91431			1.25514	5.25301
1.35475	2.23392			1.34972	2.91296			1.25613	5.255
1.35576	2.244			1.35072	2.91732			1.25715	5.26516
1.35676	2.30464			1.35173	2.9291			1.25814	5.27603
1.35776	2.32269			1.35273	2.92959			1.25914	5.29199
1.35876	2.30941			1.35371	2.91785			1.26013	5.33014
1.35976	2.31553			1.35472	2.92099			1.26114	5.30708
1.36076	2.31739			1.35571	2.92167			1.26213	5.34782
1.36173	2.34777			1.35672	2.91546			1.26315	5.35638
1.36275	2.3752			1.35771	2.92497			1.26413	5.3632
1.36374	2.38767			1.35873	2.92448			1.26514	5.38652
1.36473	2.40808			1.35972	2.91506			1.26613	5.40944
1.36574	2.41377			1.36073	2.91362			1.26712	5.39721
1.36675	2.41508			1.36171	2.90805			1.26815	5.42477
1.36773	2.41767			1.36273	2.90787			1.26912	5.42785
1.36875	2.42682			1.36371	2.90293			1.27014	5.45629
1.36975	2.42496			1.36471	2.91241			1.27114	5.4488
1.37074	2.43326			1.3657	2.91425			1.27214	5.47359
1.37174	2.45295			1.36669	2.91374			1.27315	5.49587
1.37272	2.45477			1.36771	2.92045			1.27414	5.53127
1.37374	2.45916			1.36871	2.91489			1.27513	5.54096
1.37474	2.47048			1.36972	2.92096			1.27614	5.54514
1.37572	2.4793			1.37072	2.92564			1.27712	5.56786
1.37674	2.49142			1.37171	2.92021			1.27813	5.56801
1.37773	2.49866			1.37271	2.92936			1.27913	5.54965
1.37874	2.49809			1.37372	2.93524			1.28013	5.55865
1.37974	2.51731			1.37471	2.93779			1.28113	5.58999
1.38073	2.52192			1.37571	2.93029			1.28211	5.62896
1.38174	2.53286			1.37672	2.93549			1.28313	5.66095
1.38275	2.53914			1.37775	2.94906			1.28413	5.6441
1.38373	2.55174			1.37872	2.95172			1.28512	5.66043
1.38475	2.57222			1.37973	2.96324			1.28613	5.68198
1.38574	2.57644			1.38073	2.96388			1.28713	5.66167
1.38673	2.57625			1.38171	2.96983			1.28813	5.72333
1.38774	2.59211			1.38272	2.98108			1.28914	5.7738
1.38872	2.60422			1.38372	2.97911			1.29015	5.76492
1.38974	2.61149			1.38473	2.99424			1.29114	5.80288
1.39073	2.62218			1.38571	3.00114			1.29215	5.78046
1.39174	2.63391			1.38671	3.01698			1.29316	5.8023
1.39272	2.64559			1.38772	3.03062			1.29413	5.79744
1.39372	2.6554			1.38871	3.03804			1.29514	5.83084
1.39471	2.65787			1.38974	3.03657			1.29613	5.81391
1.39571	2.6765			1.39073	3.04919			1.29714	5.8418
1.3967	2.69198			1.3917	3.0655			1.29814	5.84324
1.39773	2.70249			1.3927	3.11493			1.29913	5.87262
1.39872	2.70998			1.39371	3.13094			1.30016	5.9014
1.39972	2.72122			1.3947	3.13115			1.30115	5.91172
1.40073	2.73396			1.3957	3.14383			1.30215	5.93818
1.40172	2.74691			1.3967	3.17311			1.30313	5.91724
1.40272	2.75437			1.39771	3.18085			1.30414	5.95331
1.40375	2.76425			1.39871	3.19524			1.30514	5.97957
1.40472	2.778			1.39972	3.21632			1.30613	6.01668
1.40573	2.79046			1.4007	3.23514			1.30715	6.02975
1.40674	2.7961			1.4017	3.25184			1.30813	6.04832
1.40771	2.81285			1.40273	3.28008			1.30912	6.0307
1.40873	2.82966			1.40371	3.30366			1.31014	6.0659
1.40973	2.83431			1.40473	3.31732			1.31114	6.10031
1.41072	2.84581			1.40572	3.35022			1.31213	6.10305
1.41172	2.85904			1.4067	3.35302			1.31315	6.12718
1.41272	2.87024			1.4077	3.36668			1.31412	6.15782
1.41371	2.88264			1.40871	3.39879			1.31515	6.16186
1.41472	2.8845			1.40971	3.44357			1.31615	6.18776
1.4157	2.9002			1.41071	3.49021			1.31713	6.2053
1.41671	2.92155			1.41169	3.49879			1.31814	6.23368
1.41771	2.93944			1.4127	3.50028			1.31912	6.2659
1.41869	2.94483			1.41371	3.52931			1.32013	6.27653
1.41971	2.95449			1.4147	3.54295			1.32113	6.26482
1.42069	2.96988			1.41568	3.58863			1.32214	6.31225
1.4217	2.98198			1.41668	3.62822			1.32312	6.34155
1.4227	2.99124			1.41771	3.66724			1.32413	6.35939
1.4237	3.00193			1.4187	3.70816			1.32513	6.36795
1.4247	3.0191			1.4197	3.73236			1.32613	6.36893
1.4257	3.03118			1.42069	3.76047			1.32714	6.36215
1.42671	3.03682			1.42171	3.79319			1.32812	6.37364
1.42769	3.05379			1.42268	3.81868			1.32911	6.3958
1.42873	3.06767			1.42371	3.84446			1.33012	6.42356
1.42971	3.08014			1.42469	3.89234			1.33114	6.46464
1.43069	3.09242			1.42569	3.93169			1.33214	6.45632
1.43171	3.10887			1.42671	3.96824			1.33314	6.43731
1.43272	3.11989			1.4277	4.00427			1.33413	6.49715
1.43371	3.13659			1.42869	4.0334			1.33512	6.52164
1.43471	3.14768			1.4297	4.07723			1.33611	6.54987
1.43571	3.16154			1.43069	4.10868			1.33711	6.58943
1.43671	3.16897			1.4317	4.14577			1.33812	6.60401
1.43771	3.18376			1.43271	4.19114			1.33912	6.64113
1.43871	3.19831			1.4337	4.22669			1.34012	6.65798
1.43971	3.21179			1.4347	4.26404			1.34112	6.64057
1.44069	3.22759			1.43571	4.31218			1.34213	6.68768
1.44171	3.24201			1.4367	4.3486			1.34312	6.72966
1.4427	3.24878			1.4377	4.38601			1.34412	6.74103
1.4437	3.26817			1.43871	4.4348			1.34511	6.76936
1.44468	3.27082			1.4397	4.47807			1.34612	6.80321
1.44569	3.29636			1.44069	4.51696			1.34712	6.82148
1.44669	3.30156			1.4417	4.5644			1.34812	6.83492
1.44769	3.31581			1.44271	4.60988			1.3491	6.85125
1.4487	3.32969			1.44369	4.64392			1.35011	6.92089
1.44969	3.34101			1.44469	4.69905			1.3511	6.89757
1.4507	3.35139			1.44571	4.75012			1.3521	6.88526
1.45169	3.36947			1.44669	4.79823			1.35311	6.92367
1.4527	3.39074			1.4477	4.84475			1.35411	6.97136
1.4537	3.39887			1.4487	4.88658			1.35513	6.94882
1.45471	3.41322			1.44969	4.93008			1.35613	7.00982
1.4557	3.42113			1.45068	4.98319			1.35712	7.0327
1.45672	3.44644			1.4517	5.02622			1.35812	7.06908
1.4577	3.45479			1.45268	5.07793			1.35912	7.07958
1.45871	3.46565			1.4537	5.14861			1.36013	7.07749
1.4597	3.48814			1.45472	5.19502			1.36112	7.09863
1.46071	3.49661			1.4557	5.24481			1.36212	7.14934
1.4617	3.51267			1.45668	5.30373			1.36312	7.20615
1.46271	3.52728			1.4577	5.3579			1.36412	7.2311
1.46371	3.53575			1.4587	5.40993			1.3651	7.26209
1.46472	3.55007			1.4597	5.47561			1.36611	7.28385
1.46569	3.56456			1.46072	5.55695			1.36711	7.31313
1.4667	3.58378			1.4617	5.61077			1.36811	7.32727
1.4677	3.59384			1.4627	5.66086			1.36913	7.35495
1.46869	3.61192			1.46371	5.73051			1.37013	7.42246
1.46968	3.62392			1.46469	5.79632			1.37112	7.45092
1.47068	3.63914			1.46569	5.85461			1.37213	7.50105
1.47169	3.65395			1.46669	5.91703			1.37309	7.56813
1.47269	3.66698			1.46768	5.98936			1.3741	7.5466
1.4737	3.6748			1.46867	6.05232			1.37511	7.59831
1.47467	3.69366			1.46967	6.13495			1.37612	7.63651
1.47568	3.71225			1.47068	6.20324			1.37711	7.69928
1.47669	3.7304			1.47167	6.2747			1.37812	7.67575
1.47771	3.74188			1.47267	6.34553			1.37909	7.73635
1.47867	3.75989			1.47369	6.42437			1.38011	7.80447
1.47968	3.77397			1.47467	6.46975			1.38111	7.83172
1.48067	3.79325			1.47567	6.54092			1.38212	7.85515
1.4817	3.79989			1.47668	6.67399			1.38312	7.83681
1.48269	3.82165			1.47768	6.7808			1.38411	7.90181
1.48368	3.8397			1.47868	6.87159			1.38512	7.96087
1.48467	3.85736			1.47966	6.92241			1.38611	8.01166
1.48569	3.87011			1.48067	6.9954			1.38711	8.05469
1.48668	3.88145			1.48167	7.08722			1.38811	8.08479
1.48771	3.90222			1.48268	7.15145			1.38912	8.08473
1.48868	3.91342			1.48365	7.23618			1.39011	8.1258
1.48968	3.93691			1.48466	7.31967			1.3911	8.16211
1.49067	3.95008			1.48567	7.36712			1.39211	8.21477
1.49168	3.97604			1.48665	7.44766			1.39312	8.28862
1.49269	3.98099			1.48767	7.5283			1.39412	8.33758
1.49367	4.00795			1.48867	7.60115			1.39512	8.38303
1.4947	4.02387			1.48965	7.65397			1.39612	8.3974
1.49568	4.0329			1.49066	7.71751			1.39711	8.46853
1.4967	4.05971			1.49168	7.79004			1.39812	8.48829
1.49769	4.08098			1.49266	7.84845			1.39912	8.51277
1.49869	4.09533			1.49367	7.89396			1.40011	8.63761
1.49968	4.11988			1.49467	7.95794			1.4011	8.64023
1.50069	4.13704			1.49566	8.0014			1.40211	8.72609
1.50169	4.15659			1.49668	8.05286			1.40312	8.72654
1.50268	4.176			1.49767	8.10904			1.40412	8.75911
1.50368	4.19566			1.49866	8.14823			1.40512	8.76747
1.50469	4.21615			1.49967	8.20122			1.40612	8.83284
1.50568	4.23201			1.50068	8.25125			1.40711	8.95911
1.50668	4.25169			1.50167	8.28979			1.40813	9.01358
1.50767	4.27319			1.50268	8.32224			1.40912	9.00656
1.50867	4.29171			1.50368	8.36014			1.41012	9.11925
1.50967	4.32103			1.50467	8.44996			1.41111	9.19864
1.51068	4.34195			1.50568	8.49813			1.41212	9.25024
1.51169	4.36192			1.50669	8.50978			1.41312	9.31723
1.51268	4.38421			1.50767	8.52537			1.41411	9.33857
1.51368	4.40339			1.50868	8.57707			1.41511	9.41024
1.51468	4.4207			1.50966	8.61678			1.41611	9.50326
1.51569	4.45353			1.51067	8.64352			1.41709	9.60547
1.51668	4.45928			1.51167	8.67604			1.4181	9.63789
1.51769	4.49831			1.51267	8.71075			1.4191	9.69101
1.51868	4.51263			1.51368	8.75483			1.42011	9.79288
1.51967	4.53941			1.51467	8.78907			1.4211	9.82638
1.52067	4.55731			1.51569	8.81387			1.4221	9.95119
1.52168	4.58931			1.51668	8.84362			1.4231	9.99243
1.52268	4.60774			1.51767	8.91214			1.42423	9.90172
1.52366	4.64463			1.51868	8.89496			1.42535	9.67136
1.52467	4.66289			1.51966	8.89183			1.42636	9.77073
1.52567	4.68622			1.52068	8.98258			1.42735	9.87697
1.52667	4.71433			1.52166	8.96539			1.42834	9.91171
1.52769	4.74032			1.52267	8.97349			1.42936	10.0612
1.52867	4.76524			1.52367	9.01083			1.43036	10.1652
1.52967	4.80048			1.52466	9.0408			1.43137	10.2702
1.53067	4.8248			1.52569	9.12063			1.43236	10.4012
1.53167	4.85869			1.52667	9.14636			1.43337	10.5306
1.53268	4.87789			1.52767	9.1455			1.43437	10.5956
1.53368	4.91276			1.52866	9.16445			1.43535	10.6582
1.53468	4.93634			1.52967	9.2213			1.43636	10.7179
1.53568	4.96277			1.53068	9.17845			1.43736	10.8232
1.53668	4.99546			1.53168	9.18676			1.43837	10.9653
1.53766	5.02219			1.53267	9.23569			1.43936	11.0185
1.53867	5.06514			1.53366	9.26134			1.44035	11.1888
1.53968	5.09589			1.53466	9.32503			1.44136	11.3874
1.54067	5.12575			1.53568	9.29362			1.44236	11.4967
1.54167	5.15604			1.53667	9.32372			1.44333	11.5828
1.54267	5.19132			1.53766	9.37234			1.44435	11.775
1.54368	5.22468			1.53866	9.36606			1.44535	11.8518
1.54467	5.2657			1.53966	9.39817			1.44636	11.8938
1.54568	5.29936			1.54067	9.42351			1.44735	12.0679
1.54667	5.32578			1.54164	9.43182			1.44834	12.198
1.54764	5.36955			1.54265	9.45951			1.44934	12.372
1.54866	5.39533			1.54364	9.48865			1.45036	12.4672
1.54968	5.43656			1.5447	9.52069			1.45136	12.607
1.55068	5.47329			1.54566	9.50947			1.45236	12.6776
1.55167	5.51575			1.54668	9.53702			1.45335	12.9379
1.55267	5.55555			1.54765	9.57073			1.45435	13.0716
1.55366	5.60251			1.54865	9.58019			1.45536	13.2359
1.55466	5.64284			1.54995	9.44602			1.45634	13.2963
1.55568	5.68901			1.55094	9.53943			1.45735	13.3847
1.55668	5.72936			1.55196	9.54603			1.45836	13.559
1.55767	5.76834			1.55295	9.58419			1.45936	13.6665
1.55867	5.82474			1.55394	9.63024			1.46036	13.7781
1.55968	5.86691			1.55495	9.65992			1.46136	13.932
1.56067	5.90931			1.55595	9.66535			1.46235	13.9964
1.56166	5.96143			1.55696	9.70056			1.46335	14.0688
1.56267	6.01213			1.55795	9.73088			1.46436	14.2906
1.56368	6.06176			1.55894	9.7416			1.46536	14.4143
1.56467	6.10912			1.55996	9.78465			1.46636	14.5847
1.56566	6.16459			1.56094	9.847			1.46734	14.7236
1.56666	6.21859			1.56194	9.88427			1.46836	14.8306
1.56766	6.26797			1.56294	9.88424			1.46936	14.8507
1.56865	6.32987			1.56392	9.9336			1.47037	14.9095
1.56968	6.38293			1.56493	10.0055			1.47134	14.9836
1.57066	6.43859			1.56593	10.0236			1.47236	15.1119
1.57165	6.49636			1.56693	10.0179			1.47336	15.2013
1.57264	6.55301			1.56792	10.0801			1.47434	15.3815
1.57366	6.6267			1.56893	10.15			1.47534	15.3766
1.57466	6.68277			1.56994	10.1457			1.47636	15.4208
1.57565	6.74771			1.57092	10.1526			1.47736	15.4765
1.57665	6.81758			1.57192	10.2643			1.47836	15.5587
1.57765	6.88153			1.57291	10.3494			1.47936	15.6068
1.57866	6.96015			1.57391	10.3436			1.48035	15.6591
1.57967	7.0237			1.57492	10.3805			1.48134	15.8054
1.58066	7.10253			1.57592	10.4636			1.48232	15.7937
1.58166	7.17263			1.57691	10.5343			1.48334	15.7545
1.58265	7.2479			1.57791	10.5516			1.48433	15.7132
1.58367	7.32675			1.57889	10.574			1.48532	15.7439
1.58466	7.39811			1.57991	10.6382			1.48633	15.7967
1.58566	7.49724			1.58091	10.7803			1.48734	15.813
1.58665	7.56968			1.58191	10.8024			1.48834	15.8922
1.58765	7.65524			1.58291	10.8112			1.48935	15.8908
1.58867	7.74379			1.5839	10.8821			1.49034	15.9362
1.58965	7.83262			1.58493	11.0523			1.49133	15.9709
1.59066	7.91716			1.58589	11.1262			1.49233	15.9269
1.59165	8.0099			1.58691	11.1234			1.49333	15.9955
1.59265	8.10662			1.58788	11.1874			1.49432	15.938
1.59367	8.20998			1.58892	11.2635			1.49532	15.8904
1.59466	8.29964			1.58989	11.3471			1.49633	15.9628
1.59566	8.39971			1.59091	11.437			1.49734	15.947
1.59668	8.50545			1.5919	11.4928			1.49833	15.9126
1.59766	8.61555			1.59289	11.5754			1.49935	15.9999
1.59867	8.72199			1.5939	11.6799			1.50034	16.0868
1.59967	8.83742			1.59491	11.7725			1.50134	16.1635
1.60066	8.95483			1.59591	11.8727			1.50233	16.1415
1.60167	9.06132			1.59691	11.9673			1.50334	16.0573
1.60263	9.1783			1.59788	12.0709			1.50432	15.9839
1.60368	9.303			1.59891	12.1827			1.50534	16.0213
1.60466	9.41908			1.59991	12.3035			1.50633	16.0469
1.60566	9.55221			1.6009	12.4141			1.50734	16.084
1.60668	9.6784			1.60191	12.5145			1.50833	16.0375
1.6078	9.42786			1.60291	12.6622			1.50933	16.053
1.60892	9.19091			1.60392	12.7918			1.51034	16.0676
1.60993	9.34703			1.60491	12.8899			1.51132	16.1552
1.61091	9.44761			1.6059	12.9916			1.51234	16.0941
1.61191	9.60263			1.60691	13.13			1.51333	16.0689
1.61289	9.71432			1.60789	13.2513			1.51433	16.1423
1.61392	9.89265			1.60889	13.3827			1.51534	16.2137
1.61492	10.0781			1.60991	13.5428			1.51635	16.3205
1.61591	10.2263			1.61091	13.6971			1.51734	16.3495
1.61691	10.3879			1.61192	13.8718			1.51835	16.3126
1.6179	10.5243			1.61292	14.0071			1.51935	16.4036
1.61891	10.6853			1.61391	14.138			1.52034	16.4499
1.61989	10.8608			1.61492	14.3011			1.52135	16.4069
1.6209	11.0379			1.61591	14.4744			1.52232	16.4077
1.62189	11.2089			1.61691	14.6332			1.52335	16.4682
1.6229	11.3901			1.61791	14.8139			1.52431	16.388
1.62388	11.5405			1.61891	15.0264			1.52533	16.447
1.62489	11.7063			1.61988	15.183			1.52633	16.5281
1.62588	11.9726			1.62089	15.3576			1.52734	16.6619
1.62688	12.1235			1.62188	15.5517			1.52832	16.8107
1.62788	12.3544			1.62289	15.718			1.52932	16.866
1.62888	12.5147			1.62388	15.9208			1.53033	16.9362
1.62988	12.7568			1.62488	16.1511			1.53133	16.9588
1.63087	12.9234			1.62588	16.3644			1.53233	16.8771
1.63189	13.1544			1.62687	16.5795			1.53333	16.965
1.63289	13.3823			1.62788	16.7922			1.53432	16.9858
1.63389	13.5967			1.62888	17.0156			1.53535	16.986
1.63487	13.8247			1.62987	17.2774			1.53634	17.1474
1.63588	14.0103			1.63087	17.5723			1.53734	17.2391
1.63688	14.261			1.63186	17.8258			1.53834	17.426
1.63787	14.4997			1.63287	18.092			1.53932	17.5683
1.63888	14.751			1.63388	18.3366			1.54032	17.6315
1.63988	15.0287			1.63488	18.6173			1.54134	17.8346
1.64087	15.3221			1.63588	18.8994			1.54232	17.9317
1.64187	15.5279			1.63688	19.2146			1.54334	17.9951
1.64287	15.7904			1.63789	19.5351			1.54432	18.1482
1.64385	16.089			1.63887	19.8537			1.54534	18.3435
1.64487	16.376			1.63987	20.2079			1.54633	18.3444
1.64585	16.6446			1.64087	20.5347			1.54732	18.4714
1.64686	16.942			1.64185	20.8408			1.54832	18.6558
1.64787	17.2195			1.64287	21.2052			1.54933	18.8006
1.64887	17.5325			1.64387	21.5822			1.55032	18.9891
1.64986	17.8683			1.64487	21.9517			1.55132	19.1818
1.65087	18.164			1.64587	22.3366			1.55233	19.297
1.65186	18.4572			1.64688	22.7313			1.55332	19.4133
1.65286	18.7695			1.64788	23.121			1.55432	19.5495
1.65386	19.0988			1.64888	23.5666			1.55531	19.6578
1.65487	19.3792			1.64988	24.0219			1.55632	19.8972
1.65586	19.7811			1.65086	24.46			1.55731	20.0476
1.65687	20.1477			1.65186	24.9151			1.55831	20.2382
1.65786	20.4932			1.65287	25.3563			1.55931	20.5867
1.65888	20.8563			1.65387	25.7989			1.56033	20.6442
1.65987	21.1603			1.65488	26.2646			1.56133	20.8048
1.66085	21.534			1.65587	26.7663			1.56231	21.11
1.66186	21.9762			1.65686	27.2852			1.5633	21.3502
1.66287	22.3382			1.65787	27.8242			1.5643	21.5098
1.66387	22.7689			1.65885	28.3553			1.56531	21.814
1.66486	23.1606			1.65987	28.8844			1.56632	22.0845
1.66587	23.5569			1.66087	29.3875			1.56731	22.2357
1.66687	23.9202			1.66185	29.9378			1.56831	22.6197
1.66785	24.3735			1.66288	30.4904			1.56931	22.7932
1.66885	24.8007			1.66386	31.0632			1.57031	22.932
1.66985	25.2141			1.66487	31.688			1.5713	23.2152
1.67086	25.6535			1.66588	32.2986			1.57232	23.5512
1.67186	26.0722			1.66687	32.8529			1.57328	23.8704
1.67283	26.4629			1.66787	33.47			1.57432	24.2474
1.67384	26.9827			1.66889	34.0449			1.5753	24.6385
1.67483	27.4263			1.66985	34.6647			1.5763	25.098
1.67584	27.879			1.67086	35.3456			1.57732	25.4104
1.67684	28.4026			1.67187	35.9736			1.57831	25.4844
1.67783	28.9132			1.67286	36.5832			1.57931	25.8532
1.67883	29.2985			1.67387	37.2552			1.5803	26.2137
1.67982	29.903			1.67485	37.8784			1.5813	26.6897
1.68082	30.3566			1.67586	38.5091			1.5823	27.2631
1.68184	30.9916			1.67686	39.1739			1.58331	27.5942
1.68284	31.4581			1.67785	39.8625			1.58431	27.8425
1.68384	31.9504			1.67886	40.5427			1.5853	28.2766
1.68483	32.545			1.67987	41.19			1.58629	28.6925
1.68585	33.1106			1.68087	41.8391			1.58731	29.0065
1.68683	33.6257			1.68187	42.4788			1.5883	29.3442
1.68785	34.1311			1.68286	43.1525			1.58929	29.9881
1.68883	34.7084			1.68386	44.0084			1.59031	30.262
1.68983	35.2953			1.68487	45.066			1.59131	30.6734
1.69082	35.9201			1.68587	46.0076			1.59228	31.0782
1.69181	36.4437			1.68687	46.2797			1.5933	31.7004
1.69282	37.0939			1.68786	46.7713			1.5943	32.178
1.69382	37.7001			1.68887	47.4965			1.59529	32.5044
1.69482	38.2977			1.68986	48.4365			1.59632	33.179
1.69584	38.9688			1.69085	49.0453			1.59729	33.5506
1.69683	39.6344			1.69187	49.4911			1.59829	34.1722
1.69782	40.2903			1.69286	50.0139			1.5993	34.7293
1.69882	40.8863			1.69386	50.7563			1.60029	35.1716
1.69983	41.6035			1.69485	51.6693			1.60131	35.7064
1.70083	42.2529			1.69587	52.3652			1.60232	36.3582
1.70183	42.9204			1.69688	53.0767			1.6033	36.8137
1.70284	43.6012			1.69788	53.8573			1.60431	37.3547
1.70383	44.2759			1.69885	54.618			1.6053	38.0081
1.70484	45.0601			1.69987	55.3602			1.60631	38.6979
1.70583	45.7075			1.70086	55.8274			1.60731	39.2338
1.70684	46.46			1.70187	56.3221			1.60829	39.7897
1.70784	47.1824			1.70287	57.1928			1.6093	40.4876
1.70885	47.8824			1.70386	57.6712			1.61031	41.1589
1.70983	48.675			1.70484	58.1277			1.6113	41.7628
1.71083	49.4287			1.70587	58.8146			1.61231	42.3573
1.71184	50.2102			1.70686	59.5609			1.61329	42.9866
1.71283	50.9618			1.70787	60.1197			1.61432	43.8506
1.71381	51.6826			1.70887	60.6411			1.61531	44.5338
1.71484	52.6057			1.70989	61.1861			1.6163	45.151
1.71583	53.4108			1.71087	61.8292			1.61731	45.7979
1.71682	54.1484			1.71189	62.655			1.6183	46.5661
1.71782	54.9303			1.71288	63.4548			1.6193	47.3605
1.71882	55.7986			1.71387	64.0272			1.62031	48.163
1.71983	56.638			1.71487	64.4962			1.62129	48.7627
1.72083	57.5105			1.71588	65.0049			1.6223	49.6322
1.72183	58.3184			1.71688	65.5757			1.62329	50.5412
1.72281	59.1615			1.71787	66.1879			1.62429	51.2443
1.72382	60.0574			1.71888	66.7202			1.62529	51.9328
1.72481	60.9377			1.71988	67.2517			1.6263	52.6772
1.72582	61.8862			1.72086	67.8254			1.62729	53.5335
1.72684	62.6519			1.72187	68.4107			1.62828	54.3513
1.72773	63.6102			1.72287	69.0121			1.6293	55.2621
1.72823	64.576			1.72386	69.5764			1.63019	55.8573
1.72767	63.9385			1.72486	70.1514			1.63072	56.6525
1.72668	61.9731			1.72588	70.7244			1.63008	51.5326
1.72564	60.1072			1.72687	71.2917			1.62906	48.6414
1.72468	58.3963			1.72779	71.7788			1.62807	46.3239
1.72366	56.8191			1.72824	72.3247			1.62707	44.4786
1.72267	55.3261			1.72766	70.6231			1.62607	42.6952
1.72166	53.8509			1.72666	68.5062			1.62509	41.0046
1.72068	52.4357			1.72568	66.4655			1.62409	39.2475
1.71967	51.1186			1.72466	64.6085			1.62307	37.5886
1.71868	49.7853			1.72367	62.8214			1.62209	36.3596
1.71768	48.4895			1.72268	61.1585			1.62109	34.8814
1.71669	47.3032			1.72167	59.52			1.6201	33.473
1.71569	46.1787			1.72066	57.9445			1.6191	32.3533
1.71468	44.953			1.71967	56.5127			1.61809	31.311
1.71369	43.935			1.71869	55.1223			1.6171	30.1625
1.71271	42.8695			1.71769	53.832			1.6161	29.1883
1.71169	41.8847			1.71668	52.5316			1.61509	28.286
1.7107	40.8544			1.71569	51.3069			1.61409	27.9477
1.70966	39.9183			1.71467	50.1265			1.6131	26.6056
1.70867	38.9619			1.71368	48.9711			1.6121	25.4362
1.70768	38.1129			1.71268	47.8884			1.61111	24.5375
1.70669	37.1503			1.71168	46.7882			1.61011	23.8842
1.70568	36.3148			1.71068	45.7585			1.60908	23.08
1.70468	35.5686			1.7097	44.7426			1.60807	22.3191
1.70369	34.7406			1.70868	43.7703			1.60709	21.6401
1.7027	33.9874			1.70768	42.8093			1.60609	21.209
1.70169	33.2884			1.7067	41.8954			1.60509	20.4556
1.7007	32.4955			1.70569	40.9956			1.6041	19.7531
1.69969	31.7746			1.70468	40.0756			1.60309	19.1951
1.6987	31.1269			1.70369	39.1966			1.60209	18.591
1.69768	30.551			1.70268	38.3266			1.60109	18.0904
1.69669	29.8869			1.70171	37.5163			1.60008	17.5953
1.69566	29.2135			1.70068	36.6742			1.59908	17.1167
1.69468	28.6077			1.69969	35.8574			1.59809	16.6957
1.69367	27.9589			1.69869	35.0904			1.59708	16.1275
1.69269	27.3206			1.69767	34.3315			1.59609	15.6545
1.69169	26.8188			1.69669	33.5939			1.59509	15.1688
1.69067	26.2122			1.69568	32.8733			1.59406	14.6655
1.6897	25.6184			1.69466	32.1669			1.59309	14.3228
1.68869	25.1067			1.69369	31.4721			1.59208	14.0695
1.68768	24.6083			1.69269	30.812			1.59107	13.6828
1.68669	24.1444			1.69167	30.1244			1.59008	13.4347
1.68568	23.6244			1.69065	29.489			1.58906	13.0774
1.68468	23.1461			1.68968	28.8741			1.58808	12.739
1.68369	22.6512			1.68866	28.2299			1.58708	12.5532
1.68267	22.1645			1.68766	27.6204			1.58607	12.2623
1.68167	21.7287			1.68667	27.0104			1.58507	11.6874
1.68068	21.3141			1.68568	26.4345			1.58407	11.5218
1.67967	20.8808			1.68468	25.8396			1.58306	11.1874
1.67869	20.4085			1.68366	25.2578			1.58207	11.0498
1.67769	19.9855			1.68267	24.7012			1.58109	10.6536
1.67669	19.5513			1.68168	24.1586			1.58008	10.5823
1.67568	19.1363			1.68068	23.6224			1.57909	10.2331
1.67468	18.76			1.67968	23.0549			1.5781	9.97174
1.67369	18.4442			1.67866	22.5495			1.57707	9.54847
1.67268	18.0523			1.67769	22.0084			1.57608	9.3832
1.67169	17.6724			1.67667	21.5163			1.57508	9.254
1.6707	17.2813			1.67568	21.0217			1.57408	9.04569
1.6697	16.989			1.67469	20.5531			1.57308	8.77361
1.6687	16.5992			1.67368	20.0857			1.5721	8.58086
1.66769	16.2907			1.67269	19.6038			1.57109	8.50929
1.66668	15.9817			1.67167	19.1671			1.57009	8.29796
1.66568	15.5995			1.67066	18.6963			1.56908	8.05263
1.66468	15.3156			1.66969	18.2676			1.56809	7.8727
1.66369	14.989			1.66868	17.8349			1.56708	7.68759
1.66269	14.7123			1.66768	17.4125			1.56608	7.66582
1.66166	14.3891			1.66667	16.9986			1.56508	7.35585
1.66068	14.1362			1.66568	16.597			1.56409	7.28878
1.6597	13.8525			1.6647	16.1958			1.56309	7.17762
1.6587	13.5819			1.66369	15.8001			1.56209	7.13338
1.65768	13.3237			1.66268	15.4463			1.56109	6.80679
1.65668	13.0358			1.66169	15.0311			1.56009	6.60474
1.65569	12.7746			1.66068	14.6662			1.55909	6.38191
1.65469	12.4949			1.65967	14.3245			1.55809	6.32141
1.65368	12.2735			1.65869	13.9651			1.55708	6.331
1.65266	11.99			1.65767	13.6024			1.5561	6.2643
1.65166	11.7629			1.65668	13.26			1.5551	6.04292
1.65066	11.5582			1.65566	12.9281			1.5541	5.92336
1.64967	11.297			1.65469	12.5762			1.5531	5.72909
1.64867	11.0908			1.65368	12.268			1.5521	5.63569
1.64765	10.866			1.65268	11.9827			1.55091	5.6501
1.64667	10.675			1.65167	11.6921			1.54977	4.90094
1.64568	10.4331			1.65067	11.3984			1.54877	4.76577
1.64466	10.2391			1.64968	11.0851			1.54778	4.81707
1.64368	10.0483			1.64867	10.8096			1.54678	4.69362
1.64266	9.86336			1.64769	10.5181			1.54576	4.51194
1.64166	9.6761			1.64667	10.2706			1.54477	4.37936
1.64069	9.4242			1.64567	9.98928			1.54376	4.37185
1.63969	9.32003			1.64468	9.69846			1.54279	4.2413
1.63866	9.06279			1.64367	9.45511			1.54178	4.09725
1.63766	8.93351			1.64269	9.21086			1.54078	4.08199
1.63666	8.74246			1.64168	8.98226			1.53977	4.03623
1.63568	8.58252			1.64068	8.73545			1.53877	3.70755
1.63467	8.38111			1.63969	8.51119			1.53777	3.55601
1.63368	8.22474			1.6387	8.26376			1.53679	3.4365
1.63266	8.3749			1.63768	8.0458			1.53577	3.36593
1.63166	8.07543			1.63667	7.8128			1.53477	3.30682
1.63067	7.89628			1.63569	7.6005			1.53375	3.2133
1.62966	7.76187			1.63469	7.41589			1.53277	3.10116
1.62866	7.57703			1.63368	7.18857			1.53178	3.12211
1.62766	7.38141			1.63267	7.01122			1.53078	3.18279
1.62664	7.29677			1.63169	6.79534			1.52978	3.0802
1.62567	7.13646			1.63068	6.61542			1.52877	2.96749
1.62468	7.01262			1.62967	6.42455			1.52776	2.79765
1.62369	6.84608			1.62868	6.24713			1.52677	2.76354
1.62266	6.7124			1.62769	6.05722			1.52576	2.57263
1.62166	6.59516			1.62668	5.86823			1.52477	2.5283
1.62067	6.46863			1.62567	5.703			1.52377	2.3889
1.61967	6.33279			1.62469	5.52553			1.52277	2.29802
1.61868	6.19018			1.62371	5.35377			1.52176	2.25479
1.61767	6.11534			1.62269	5.20882			1.52075	2.3016
1.61668	5.9814			1.62156	5.16968			1.51976	2.21251
1.61552	5.78595			1.62037	4.82618			1.51877	2.01
1.61436	5.09488			1.6194	4.68392			1.51777	1.99022
1.61335	4.99591			1.61839	4.53645			1.51678	2.06518
1.61235	4.88348			1.61741	4.38811			1.51576	2.00937
1.61135	4.77905			1.61639	4.20788			1.51475	1.99901
1.61036	4.67875			1.6154	4.05913			1.51377	1.74002
1.60936	4.58638			1.6144	3.92069			1.51277	1.63507
1.60837	4.48367			1.6134	3.77604			1.51176	1.73645
1.60735	4.38529			1.61241	3.64484			1.51077	1.53419
1.60636	4.28804			1.61141	3.52501			1.50977	1.45122
1.60536	4.20169			1.61041	3.43323			1.50876	1.43435
1.60435	4.11032			1.60939	3.30222			1.50777	1.31923
1.60335	4.02583			1.60842	3.16288			1.50678	1.20814
1.60235	3.93289			1.60741	3.03454			1.50576	1.02587
1.60135	3.85221			1.60641	2.92012			1.50477	0.99927
1.60036	3.7783			1.60541	2.78627			1.50376	0.90587
1.59935	3.69095			1.6044	2.63313			1.50279	0.87865
1.59835	3.60796			1.60339	2.5253			1.50178	0.85551
1.59735	3.52844			1.60239	2.41194			1.50076	0.89292
1.59635	3.46238			1.60141	2.30712			1.49978	0.69618
1.59537	3.38138			1.60041	2.18604			1.49878	0.68085
1.59436	3.29841			1.59942	2.07857			1.49778	0.57638
1.59335	3.23286			1.59841	1.97873			1.49678	0.58122
1.59235	3.1583			1.59742	1.85346			1.49578	0.51109
1.59135	3.09118			1.59642	1.76635			1.49478	0.57043
1.59039	3.02184			1.5954	1.66311			1.49378	0.45389
1.58937	2.94856			1.59441	1.56386			1.49278	0.25878
1.58835	2.87926			1.5934	1.43743			1.49179	0.33447
1.58735	2.82086			1.59241	1.34145			1.4908	0.27756
1.58636	2.75933			1.59141	1.25018			1.48979	0.30282
1.58535	2.69417			1.59041	1.16796			1.48879	0.16301
1.58435	2.6347			1.58939	1.065			1.48779	0.09329
1.58336	2.57332			1.58841	0.96268			1.48678	0.01109
1.58236	2.51508			1.5874	0.86028			1.4858	-0.04775
1.58136	2.46128			1.58639	0.75557			1.48479	-0.14369
1.58036	2.40567			1.5854	0.66881			1.48378	-0.17508
1.57935	2.34966			1.58439	0.57544			1.48279	-0.25598
1.57835	2.29109			1.58338	0.51442			1.48178	-0.27577
1.57734	2.24487			1.58241	0.31428			1.48078	-0.35164
1.57635	2.19978			1.58139	0.26504			1.47979	-0.32276
1.57536	2.14328			1.58039	0.18764			1.47878	-0.40108
1.57434	2.08716			1.57937	0.09269			1.47779	-0.44799
1.57335	2.04136			1.57839	0.0252			1.47678	-0.42988
1.57235	2.00491			1.57737	-0.07148			1.47578	-0.35633
1.57135	1.95635			1.57638	-0.15168			1.47479	-0.48256
1.57035	1.91053			1.57539	-0.23698			1.4738	-0.5308
1.56935	1.86308			1.57439	-0.33323			1.47279	-0.53994
1.56834	1.80858			1.57341	-0.43391			1.47179	-0.50452
1.56735	1.77222			1.5724	-0.53358			1.47079	-0.59401
1.56637	1.72779			1.5714	-0.61472			1.4698	-0.66507
1.56537	1.68294			1.5704	-0.70669			1.46881	-0.63138
1.56436	1.64076			1.56939	-0.78522			1.46781	-0.65045
1.56337	1.59687			1.56838	-0.89105			1.4668	-0.708
1.56236	1.55288			1.56739	-1.00129			1.46579	-0.75779
1.56137	1.51459			1.56638	-1.10726			1.4648	-0.778
1.56037	1.4691			1.5654	-1.13344			1.4638	-0.74859
1.55936	1.43501			1.56439	-1.18187			1.4628	-0.70896
1.55834	1.39597			1.56339	-1.27762			1.46181	-0.82755
1.55737	1.36078			1.5624	-1.34758			1.46079	-0.84571
1.55637	1.32078			1.5614	-1.46105			1.45982	-0.86222
1.55536	1.28117			1.5604	-1.5456			1.45881	-0.79167
1.55437	1.24525			1.55939	-1.62894			1.45781	-0.85868
1.55336	1.21865			1.55838	-1.71727			1.45682	-0.85464
1.55235	1.18648			1.55739	-1.8066			1.45581	-0.89949
1.55136	1.15342			1.55641	-1.90395			1.45482	-0.89917
1.55037	1.10675			1.55539	-1.98617			1.45381	-0.83102
1.54938	1.07503			1.55438	-2.06277			1.45279	-0.88727
1.54836	1.01727			1.55339	-2.11376			1.4518	-0.86141
1.54736	0.98559			1.55239	-2.24779			1.4508	-0.71167
1.54638	0.97777			1.55138	-2.36941			1.44981	-0.76774
1.54539	0.96368			1.55039	-2.48004			1.4488	-0.81446
1.54439	0.95089			1.54938	-2.58366			1.44782	-0.80052
1.54338	0.93124			1.54838	-2.64004			1.4468	-0.92992
1.54238	0.9064			1.54737	-2.71602			1.44581	-0.89975
1.54138	0.90791			1.5464	-2.81261			1.44482	-0.9061
1.54037	0.85281			1.54538	-2.92809			1.44381	-0.73427
1.53937	0.84409			1.54439	-3.00846			1.44281	-0.71598
1.53837	0.82001			1.54338	-3.0776			1.44181	-0.78366
1.53738	0.79096			1.54237	-3.14701			1.44082	-0.68829
1.53638	0.73838			1.54138	-3.20308			1.43979	-0.71367
1.53539	0.69648			1.54039	-3.26926			1.43881	-0.71677
1.53437	0.68332			1.53938	-3.34003			1.43781	-0.63699
1.53337	0.67351			1.53838	-3.48019			1.43679	-0.5846
1.53239	0.66071			1.53739	-3.60049			1.43581	-0.52565
1.53137	0.61793			1.53639	-3.65612			1.43481	-0.60389
1.53038	0.59913			1.53539	-3.71842			1.43381	-0.62571
1.52938	0.57858			1.53439	-3.77664			1.43282	-0.62726
1.52836	0.56206			1.53339	-3.86862			1.43179	-0.67868
1.52737	0.53452			1.5324	-3.98952			1.43078	-0.51046
1.5264	0.51864			1.53138	-4.10959			1.42978	-0.53575
1.52537	0.48303			1.53038	-4.17328			1.42879	-0.60499
1.52437	0.47496			1.52939	-4.25636			1.42779	-0.59781
1.52337	0.44728			1.5284	-4.31774			1.4268	-0.56154
1.52237	0.43202			1.52738	-4.40961			1.4258	-0.54478
1.52138	0.41701			1.52639	-4.50111			1.42478	-0.51192
1.52038	0.39413			1.52539	-4.58752			1.42379	-0.46832
1.51938	0.39487			1.52439	-4.68327			1.42279	-0.37934
1.51838	0.37074			1.52338	-4.76696			1.4218	-0.41624
1.51739	0.36165			1.52238	-4.8578			1.4208	-0.37617
1.51639	0.3367			1.52139	-4.95021			1.41981	-0.4167
1.51538	0.30424			1.52039	-5.04226			1.4188	-0.39285
1.51438	0.28358			1.51939	-5.12155			1.4178	-0.43343
1.5134	0.26783			1.51838	-5.22499			1.41681	-0.42281
1.51239	0.25622			1.5174	-5.31438			1.41581	-0.43849
1.51138	0.24132			1.5164	-5.39846			1.41483	-0.37105
1.51037	0.22037			1.51539	-5.50863			1.41382	-0.36935
1.50939	0.20704			1.51439	-5.59581			1.41283	-0.42964
1.50838	0.19159			1.5134	-5.68502			1.41181	-0.33971
1.50738	0.1695			1.5124	-5.78984			1.41081	-0.29515
1.50639	0.1578			1.5114	-5.87051			1.40983	-0.32342
1.5054	0.13569			1.51041	-5.96263			1.40882	-0.33552
1.50439	0.11164			1.50939	-6.06908			1.40783	-0.28633
1.50339	0.09464			1.5084	-6.16673			1.40682	-0.2934
1.50238	0.09299			1.5074	-6.26647			1.40582	-0.23837
1.50139	0.07829			1.50641	-6.37071			1.4048	-0.22784
1.50039	0.07304			1.50542	-6.45385			1.4038	-0.20374
1.49939	0.0511			1.5044	-6.54326			1.40284	-0.22094
1.49838	0.05522			1.50341	-6.66659			1.40182	-0.24388
1.49741	0.0382			1.5024	-6.78414			1.40082	-0.20498
1.4964	0.01322			1.50141	-6.87024			1.39981	-0.18399
1.49538	-0.01014			1.50039	-6.98501			1.39881	-0.21223
1.49438	-0.02957			1.4994	-7.07684			1.39782	-0.16897
1.49339	-0.07315			1.49839	-7.18075			1.39684	-0.12858
1.49239	-0.06555			1.49742	-7.28805			1.39583	-0.13837
1.49138	-0.06292			1.49642	-7.39087			1.39483	-0.19599
1.49039	-0.05111			1.49542	-7.48779			1.39381	-0.1743
1.4894	-0.07803			1.49441	-7.59407			1.39282	-0.16898
1.48838	-0.09883			1.49342	-7.70576			1.39182	-0.10284
1.48739	-0.11122			1.49242	-7.80452			1.39082	-0.11898
1.48638	-0.12514			1.49142	-7.91269			1.38982	-0.08674
1.48539	-0.14034			1.4904	-8.02024			1.38882	-0.03921
1.48439	-0.15706			1.4894	-8.11797			1.38781	-0.0451
1.48339	-0.17033			1.48839	-8.22801			1.38682	-0.05575
1.48239	-0.19271			1.48741	-8.33008			1.38582	-0.04764
1.4814	-0.19466			1.4864	-8.43916			1.3848	-0.01251
1.4804	-0.20096			1.48542	-8.53359			1.38381	-0.04972
1.4794	-0.21602			1.48442	-8.64677			1.38281	-0.0031
1.47841	-0.22394			1.4834	-8.74502			1.38179	0.03853
1.47739	-0.22843			1.4824	-8.84365			1.38081	0.0065
1.4764	-0.24557			1.4814	-8.965			1.3798	0.0294
1.47539	-0.26007			1.48041	-9.07219			1.37882	0.084
1.4744	-0.26823			1.47941	-9.1924			1.37781	0.1149
1.47339	-0.28317			1.47841	-9.31453			1.37681	0.15005
1.47239	-0.29755			1.47742	-9.40972			1.37581	0.10048
1.47138	-0.28595			1.47641	-9.50296			1.37483	0.13681
1.47039	-0.30237			1.47529	-9.38937			1.37382	0.22766
1.46939	-0.3245			1.47413	-9.5815			1.37284	0.22204
1.46838	-0.33361			1.47312	-9.68659			1.37185	0.23944
1.46739	-0.34311			1.47214	-9.80685			1.37083	0.20401
1.46638	-0.35532			1.47112	-9.89642			1.36981	0.20719
1.46541	-0.35732			1.47013	-9.98867			1.36882	0.1982
1.4644	-0.38255			1.46913	-10.1051			1.36783	0.24226
1.46341	-0.38094			1.46814	-10.2013			1.36682	0.21535
1.46241	-0.39282			1.46713	-10.2889			1.36583	0.30516
1.46141	-0.40687			1.46613	-10.3811			1.36483	0.24638
1.46039	-0.41527			1.46513	-10.4821			1.36384	0.28896
1.45941	-0.42626			1.46414	-10.5721			1.36284	0.26537
1.45842	-0.43445			1.46312	-10.6614			1.36184	0.28324
1.45742	-0.44459			1.46213	-10.7555			1.36084	0.31956
1.45641	-0.46069			1.46113	-10.8387			1.35984	0.32643
1.4554	-0.46965			1.46014	-10.958			1.35883	0.32883
1.45442	-0.48025			1.45913	-11.0486			1.35783	0.35075
1.45339	-0.47147			1.45812	-11.1145			1.35683	0.34831
1.4524	-0.50393			1.45714	-11.1098			1.35584	0.40167
1.4514	-0.50601			1.45615	-11.172			1.35484	0.41058
1.45041	-0.51829			1.45515	-11.2833			1.35383	0.39919
1.44939	-0.51963			1.45414	-11.3741			1.35282	0.41156
1.4484	-0.53272			1.45313	-11.4947			1.35184	0.45406
1.44741	-0.55016			1.45212	-11.564			1.35083	0.50486
1.44637	-0.55186			1.45114	-11.6051			1.34983	0.49457
1.44539	-0.5564			1.45014	-11.6126			1.34881	0.46719
1.4444	-0.56926			1.44913	-11.6629			1.34783	0.4333
1.4434	-0.58842			1.44814	-11.7697			1.34683	0.49454
1.4424	-0.59178			1.44714	-11.8928			1.34583	0.48561
1.4414	-0.59225			1.44613	-11.97			1.34483	0.52165
1.4404	-0.61071			1.44513	-12.0306			1.34384	0.53381
1.4394	-0.61404			1.44415	-12.0856			1.34282	0.5147
1.43841	-0.62666			1.44314	-12.0793			1.34184	0.53414
1.4374	-0.62168			1.44214	-12.122			1.34085	0.5356
1.43642	-0.64114			1.44114	-12.1376			1.33985	0.51656
1.43542	-0.6481			1.44014	-12.1876			1.33884	0.52497
1.43441	-0.65947			1.43915	-12.2074			1.33784	0.5396
1.4334	-0.67216			1.43813	-12.2518			1.33683	0.55995
1.4324	-0.68663			1.43716	-12.2766			1.33583	0.54211
1.4314	-0.69015			1.43615	-12.2812			1.33483	0.59633
1.43041	-0.69474			1.43516	-12.291			1.33384	0.57128
1.4294	-0.69787			1.43414	-12.2872			1.33284	0.56905
1.4284	-0.70397			1.43316	-12.2743			1.33184	0.52465
1.4274	-0.71853			1.43214	-12.2712			1.33083	0.53058
1.4264	-0.72221			1.43115	-12.2772			1.32984	0.5526
1.42541	-0.73252			1.43015	-12.2522			1.32883	0.52349
1.42439	-0.74001			1.42915	-12.2497			1.32784	0.55264
1.42342	-0.74843			1.42816	-12.2071			1.32683	0.51081
1.42241	-0.75692			1.42715	-12.21			1.32583	0.5392
1.42141	-0.76886			1.42615	-12.1746			1.32484	0.47873
1.4204	-0.77533			1.42514	-12.154			1.32385	0.52106
1.41941	-0.78303			1.42415	-12.1001			1.32284	0.52607
1.4184	-0.7871			1.42313	-12.0644			1.32183	0.54689
1.41741	-0.79373			1.42214	-11.9567			1.32085	0.59248
1.41641	-0.80174			1.42113	-11.9605			1.31985	0.59823
1.41542	-0.80528			1.42013	-11.9686			1.31884	0.59224
1.41441	-0.81639			1.41915	-11.8257			1.31785	0.60672
1.41341	-0.82298			1.41815	-11.7202			1.31683	0.62085
1.41242	-0.83738			1.41713	-11.6333			1.31584	0.6086
1.4114	-0.84328			1.41614	-11.5817			1.31485	0.58872
1.41042	-0.85413			1.41514	-11.5459			1.31384	0.60239
1.40943	-0.85059			1.41415	-11.4489			1.31287	0.5802
1.40842	-0.86192			1.41313	-11.3339			1.31185	0.60513
1.40744	-0.87491			1.41215	-11.2345			1.31086	0.62594
1.40642	-0.87924			1.41114	-11.1884			1.30983	0.59809
1.40542	-0.88544			1.41013	-11.0636			1.30883	0.60066
1.40444	-0.8894			1.40916	-10.9541			1.30786	0.53673
1.40342	-0.90325			1.40816	-10.8532			1.30685	0.56587
1.40244	-0.90785			1.40715	-10.776			1.30586	0.58485
1.40141	-0.91407			1.40616	-10.6443			1.30487	0.58071
1.40043	-0.91316			1.40514	-10.5484			1.30385	0.55413
1.39942	-0.9265			1.40414	-10.4583			1.30285	0.63533
1.39841	-0.93003			1.40316	-10.3313			1.30185	0.62548
1.39743	-0.93166			1.40216	-10.2087			1.30085	0.61228
1.39644	-0.93862			1.40114	-10.1104			1.29984	0.56417
1.39543	-0.93957			1.40013	-10.0152			1.29886	0.61135
1.39444	-0.94212			1.39915	-9.89333			1.29787	0.61855
1.39343	-0.96362			1.39816	-9.81507			1.29686	0.58049
1.39241	-0.99085			1.39715	-9.65225			1.29586	0.58171
1.39141	-0.97641			1.39616	-9.5496			1.29485	0.56106
1.39043	-0.98029			1.39515	-9.47989			1.29387	0.54723
1.38942	-0.98469			1.39415	-9.37521			1.29287	0.60935
1.38843	-0.99458			1.39313	-9.24131			1.29187	0.61874
1.38742	-0.99825			1.39215	-9.14608			1.29086	0.51612
1.38642	-1.00095			1.39116	-9.04203			1.28985	0.54908
1.38543	-1.00929			1.39018	-8.92339			1.28887	0.58271
1.38444	-0.99338			1.38916	-8.84424			1.28787	0.61578
1.38343	-1.00704			1.38816	-8.73189			1.28687	0.55998
1.38243	-1.02106			1.38716	-8.62066			1.28586	0.52496
1.38143	-1.03273			1.38614	-8.49122			1.28485	0.55172
1.38043	-1.03939			1.38514	-8.38957			1.28386	0.54821
1.37943	-1.04305			1.38415	-8.28136			1.28287	0.56295
1.37843	-1.04655			1.38315	-8.19582			1.28184	0.55889
1.37744	-1.05516			1.38216	-8.10355			1.28087	0.54828
1.37643	-1.0615			1.38117	-8.01209			1.27984	0.5344
1.37544	-1.07425			1.38016	-7.92863			1.27885	0.49925
1.37444	-1.06483			1.37916	-7.81873			1.27784	0.51171
1.37343	-1.0554			1.37817	-7.73926			1.27685	0.51778
1.37243	-1.07382			1.37715	-7.60857			1.27586	0.51919
1.37144	-1.08159			1.37618	-7.51027			1.27485	0.5009
1.37043	-1.08826			1.37517	-7.36492			1.27385	0.51651
1.36944	-1.08954			1.37416	-7.27946			1.27283	0.47073
1.36844	-1.09472			1.37316	-7.25918			1.27183	0.45612
1.36746	-1.10189			1.37217	-7.13371			1.27084	0.4303
1.36644	-1.10786			1.37116	-6.9747			1.26985	0.42643
1.36544	-1.11501			1.37016	-6.88556			1.26886	0.42277
1.36444	-1.11876			1.36916	-6.81368			1.26785	0.41251
1.36344	-1.12568			1.36817	-6.7495			1.26686	0.39003
1.36243	-1.12839			1.36716	-6.67916			1.26586	0.43645
1.36145	-1.16115			1.36617	-6.56573			1.26485	0.42584
1.36044	-1.13929			1.36516	-6.45508			1.26386	0.4281
1.35945	-1.14116			1.36416	-6.32057			1.26288	0.38971
1.35844	-1.15369			1.36315	-6.21846			1.26186	0.39928
1.35745	-1.15996			1.36216	-6.10596			1.26085	0.46522
1.35645	-1.16215			1.36118	-6.05688			1.25986	0.33815
1.35544	-1.14964			1.36017	-5.98223			1.25886	0.36802
1.35445	-1.15841			1.35918	-5.87699			1.25786	0.38202
1.35346	-1.17657			1.35818	-5.80472			1.25686	0.35569
1.35245	-1.18267			1.35717	-5.69928			1.25586	0.3478
1.35144	-1.18463			1.35618	-5.62442			1.25486	0.3676
1.35043	-1.19518			1.35517	-5.54562			1.25388	0.37046
1.34945	-1.20021			1.35416	-5.46126			1.25286	0.39445
1.34845	-1.20538			1.35318	-5.36876			1.25186	0.38676
1.34745	-1.22584			1.35216	-5.29434			1.25085	0.32669
1.34645	-1.22133			1.35117	-5.21383			1.24984	0.32543
1.34543	-1.2158			1.35014	-5.14405			1.24887	0.35926
1.34443	-1.22138			1.34917	-5.09771			1.24785	0.32369
1.34344	-1.22302			1.34817	-5.01923			1.24686	0.33389
1.34243	-1.23795			1.34716	-4.91808			1.24585	0.29246
1.34144	-1.27331			1.34616	-4.86683			1.24487	0.27353
1.34045	-1.24671			1.34515	-4.81435			1.24386	0.25129
1.33944	-1.25515			1.34416	-4.74563			1.24286	0.2395
1.33844	-1.26426			1.34315	-4.72375			1.24185	0.23686
1.33743	-1.27489			1.34214	-4.65975			1.24085	0.24399
1.33644	-1.27581			1.34116	-4.58343			1.23985	0.24999
1.33543	-1.2829			1.34016	-4.50211			1.23883	0.26262
1.33443	-1.29346			1.33915	-4.43159			1.23783	0.23961
1.33342	-1.29081			1.33817	-4.39845			1.23684	0.21486
1.33241	-1.30598			1.33714	-4.34814			1.23585	0.21172
1.33143	-1.3081			1.33616	-4.32694			1.23486	0.20419
1.33043	-1.31814			1.33502	-4.21968			1.23385	0.22179
1.32944	-1.32096			1.33386	-4.32448			1.23285	0.14629
1.32843	-1.32933			1.33286	-4.25449			1.23185	0.15568
1.32744	-1.3375			1.33186	-4.2263			1.23086	0.13623
1.32644	-1.34044			1.33087	-4.1985			1.22986	0.15708
1.32544	-1.3518			1.32988	-4.16459			1.22885	0.17567
1.32442	-1.36528			1.32885	-4.14602			1.22783	0.15026
1.32342	-1.36899			1.32785	-4.09469			1.22685	0.1385
1.32243	-1.37797			1.32685	-4.05759			1.22584	0.16018
1.32144	-1.37767			1.32587	-4.04106			1.22485	0.13859
1.32043	-1.39494			1.32485	-4.03217			1.22385	0.13463
1.31944	-1.39827			1.32385	-3.97378			1.22284	0.13239
1.31842	-1.41151			1.32285	-3.94691			1.22184	0.13133
1.31744	-1.42163			1.32185	-3.94179			1.22085	0.07996
1.31644	-1.42668			1.32086	-3.91342			1.21985	0.09366
1.31544	-1.43546			1.31986	-3.89903			1.21886	0.11926
1.31443	-1.44815			1.31886	-3.87379			1.21785	0.10568
1.31343	-1.45472			1.31787	-3.84657			1.21686	0.12301
1.31243	-1.46228			1.31687	-3.81829			1.21587	0.09018
1.31146	-1.47339			1.31585	-3.81082			1.21486	0.10645
1.31045	-1.48346			1.31486	-3.77489			1.21386	0.07192
1.30945	-1.49538			1.31385	-3.75653			1.21287	0.05745
1.30845	-1.5011			1.31286	-3.78419			1.21187	0.06051
1.30746	-1.51055			1.31187	-3.75359			1.21088	0.0391
1.30646	-1.52262			1.31088	-3.71328			1.20988	0.01907
1.30546	-1.52643			1.30988	-3.70375			1.20887	0.0358
1.30447	-1.52114			1.30888	-3.69284			1.20786	0.02814
1.30346	-1.55408			1.30787	-3.67502			1.20688	-0.03326
1.30247	-1.56708			1.30687	-3.67747			1.20588	-0.01551
1.30145	-1.58217			1.30587	-3.6626			1.20486	-0.00901
1.30045	-1.59356			1.30489	-3.65314			1.20387	-0.00633
1.29946	-1.60549			1.30388	-3.64082			1.20287	-0.0189
1.29846	-1.62206			1.30288	-3.63005			1.20187	-0.04446
1.29745	-1.63367			1.3019	-3.61741			1.20086	-0.03664
1.29645	-1.6142			1.30087	-3.61493			1.19989	-0.03982
1.29546	-1.63998			1.29988	-3.61173			1.19886	-0.05485
1.29446	-1.66958			1.29887	-3.60851			1.19787	-0.04619
1.29346	-1.67205			1.29788	-3.59981			1.19688	-0.05759
1.29246	-1.68568			1.29688	-3.58951			1.19586	-0.08851
1.29145	-1.69513			1.29588	-3.58238			1.19486	-0.09075
1.29047	-1.70192			1.29489	-3.57676			1.19387	-0.09983
1.28945	-1.7044			1.29387	-3.57869			1.19287	-0.09306
1.28845	-1.70855			1.29288	-3.56815			1.19187	-0.12826
1.28747	-1.73923			1.29189	-3.55773			1.19087	-0.15706
1.28646	-1.77524			1.29086	-3.5536			1.18987	-0.16444
1.28547	-1.76989			1.28988	-3.55649			1.18887	-0.17313
1.28446	-1.7775			1.28888	-3.5549			1.18787	-0.17505
1.28346	-1.77169			1.28788	-3.54323			1.18686	-0.20483
1.28246	-1.79189			1.28688	-3.5366			1.18587	-0.21845
1.28146	-1.84336			1.28587	-3.54238			1.18488	-0.16974
1.28046	-1.82872			1.28489	-3.54679			1.18387	-0.16964
1.27945	-1.8218			1.28386	-3.54009			1.18287	-0.18162
1.27845	-1.83693			1.28287	-3.52773			1.18187	-0.18673
1.27746	-1.86124			1.28188	-3.51835			1.18087	-0.20085
1.27646	-1.8996			1.28089	-3.52817			1.17987	-0.19615
1.27548	-1.88388			1.27988	-3.53442			1.17888	-0.22395
1.27446	-1.895			1.27889	-3.52232			1.17787	-0.25441
1.27345	-1.90795			1.2779	-3.52278			1.17686	-0.22794
1.27245	-1.91692			1.27689	-3.52601			1.17587	-0.22231
1.27147	-1.92455			1.27588	-3.53057			1.17489	-0.22461
1.27046	-1.94204			1.27488	-3.52087			1.17387	-0.24735
1.26947	-1.95911			1.27388	-3.52007			1.17286	-0.25767
1.26846	-1.96586			1.27288	-3.50914			1.17187	-0.27833
1.26745	-1.97464			1.27189	-3.51117			1.17087	-0.27673
1.26646	-1.99393			1.27088	-3.51523			1.16988	-0.28036
1.26546	-2.0292			1.26987	-3.52427			1.16889	-0.27236
1.26446	-2.01237			1.26888	-3.52213			1.16788	-0.28339
1.26347	-2.02257			1.26789	-3.51006			1.16687	-0.28315
1.26248	-2.03286			1.26688	-3.51346			1.16588	-0.33661
1.26145	-2.04232			1.26589	-3.51682			1.16487	-0.3489
1.26046	-2.04941			1.26487	-3.51469			1.16389	-0.34459
1.25948	-2.06383			1.26389	-3.50881			1.16289	-0.34593
1.25846	-2.07331			1.2629	-3.50971			1.1619	-0.37177
1.25747	-2.08171			1.26188	-3.50245			1.16088	-0.35528
1.25648	-2.09363			1.26088	-3.51305			1.15987	-0.3434
1.25547	-2.10062			1.25989	-3.50966			1.15889	-0.3789
1.25446	-2.11207			1.25888	-3.50422			1.15789	-0.39424
1.25347	-2.1212			1.25789	-3.50234			1.15688	-0.39127
1.25248	-2.12178			1.25689	-3.50081			1.1559	-0.40792
1.25149	-2.13612			1.25589	-3.50668			1.15488	-0.3994
1.25047	-2.13965			1.25487	-3.50933			1.1539	-0.39005
1.24947	-2.14188			1.25387	-3.50829			1.1529	-0.4244
1.24848	-2.12129			1.2529	-3.49917			1.15189	-0.42715
1.24745	-2.15758			1.25189	-3.4997			1.1509	-0.43608
1.24646	-2.16667			1.25089	-3.49707			1.14989	-0.42141
1.24547	-2.17379			1.24989	-3.49953			1.14889	-0.44044
1.24446	-2.18049			1.2489	-3.49137			1.14788	-0.4629
1.24346	-2.18514			1.24789	-3.49602			1.14691	-0.45915
1.24246	-2.18678			1.2469	-3.49518			1.14588	-0.46733
1.24145	-2.19666			1.2459	-3.50284			1.14492	-0.49457
1.24047	-2.2041			1.2449	-3.50382			1.14389	-0.47943
1.23947	-2.2151			1.24391	-3.49691			1.1429	-0.50753
1.23848	-2.21334			1.24291	-3.49731			1.1419	-0.50428
1.23748	-2.20938			1.24189	-3.4972			1.14091	-0.49576
1.23648	-2.19244			1.2409	-3.50297			1.13989	-0.50201
1.23548	-2.22745			1.2399	-3.49477			1.13888	-0.51919
1.23448	-2.23782			1.2389	-3.48601			1.13788	-0.49694
1.23347	-2.23507			1.23789	-3.48277			1.13688	-0.50098
1.23248	-2.20522			1.2369	-3.48973			1.13588	-0.37417
1.23149	-2.22589			1.23589	-3.48983			1.13489	-0.52794
1.23047	-2.23494			1.23487	-3.49096			1.13389	-0.57287
1.2295	-2.24319			1.2339	-3.48321			1.13288	-0.56598
1.22849	-2.24789			1.2329	-3.48147			1.13188	-0.55136
1.22746	-2.24188			1.23191	-3.47651			1.13088	-0.56881
1.22647	-2.23503			1.2309	-3.47391			1.12989	-0.59036
1.22548	-2.23807			1.22989	-3.47957			1.1289	-0.58335
1.22448	-2.22052			1.2289	-3.47535			1.1279	-0.59831
1.2235	-2.23791			1.2279	-3.47259			1.12691	-0.59389
1.22246	-2.24522			1.2269	-3.46767			1.1259	-0.61647
1.22147	-2.27245			1.22591	-3.47284			1.1249	-0.6443
1.22047	-2.24649			1.22491	-3.4761			1.1239	-0.62895
1.21947	-2.22243			1.2239	-3.4901			1.12289	-0.63341
1.2185	-2.22971			1.22291	-3.48626			1.12189	-0.67202
1.21746	-2.22719			1.22189	-3.43977			1.12088	-0.6675
1.21647	-2.23912			1.22089	-3.44538			1.11989	-0.66326
1.21547	-2.2672			1.21988	-3.45358			1.11889	-0.67499
1.21448	-2.22486			1.2189	-3.4502			1.11788	-0.66949
1.21348	-2.22981			1.2179	-3.43804			1.11689	-0.68172
1.21249	-2.21444			1.2169	-3.44485			1.11588	-0.69163
1.21148	-2.2103			1.21591	-3.44423			1.11488	-0.68867
1.21048	-2.22824			1.21489	-3.44518			1.11389	-0.69001
1.20948	-2.22573			1.2139	-3.43911			1.11288	-0.69927
1.2085	-2.22306			1.21291	-3.44171			1.11189	-0.6953
1.20749	-2.22116			1.21191	-3.45128			1.11089	-0.80156
1.2065	-2.21745			1.21089	-3.44797			1.10988	-0.73642
1.2055	-2.21982			1.20991	-3.43106			1.10889	-0.72595
1.20449	-2.21292			1.20891	-3.4195			1.1079	-0.74993
1.20351	-2.21366			1.20791	-3.42703			1.10691	-0.756
1.20249	-2.20559			1.20691	-3.43297			1.10591	-0.74155
1.2015	-2.20524			1.20589	-3.43245			1.1049	-0.73218
1.2005	-2.20204			1.20491	-3.4216			1.1039	-0.7818
1.19949	-2.19875			1.20392	-3.4321			1.10288	-0.79443
1.1985	-2.19436			1.2029	-3.42101			1.1019	-0.77332
1.1975	-2.19814			1.2019	-3.41711			1.1009	-0.77815
1.19651	-2.19555			1.20092	-3.41231			1.09989	-0.78903
1.1955	-2.18826			1.19991	-3.41867			1.0989	-0.834
1.1945	-2.18355			1.19891	-3.4099			1.0979	-0.82917
1.1935	-2.1823			1.19791	-3.41609			1.09691	-0.82246
1.1925	-2.18319			1.1969	-3.42114			1.09589	-0.8293
1.19152	-2.17354			1.19589	-3.40043			1.0949	-0.84446
1.1905	-2.17378			1.19489	-3.40868			1.0939	-0.84755
1.1895	-2.16575			1.1939	-3.41951			1.0929	-0.83598
1.18849	-2.16854			1.19289	-3.40917			1.09192	-0.84521
1.18751	-2.16192			1.1919	-3.39962			1.09089	-0.8524
1.18651	-2.165			1.1909	-3.41647			1.08991	-0.85336
1.18549	-2.16829			1.18992	-3.40569			1.0889	-0.86255
1.1845	-2.16409			1.18891	-3.40547			1.0879	-0.87914
1.18349	-2.11941			1.1879	-3.38504			1.0869	-0.88588
1.18249	-2.12835			1.18689	-3.3824			1.0859	-0.89714
1.18148	-2.15562			1.18591	-3.3964			1.08489	-0.8895
1.18049	-2.14704			1.18491	-3.41729			1.08389	-0.9116
1.1795	-2.12035			1.1839	-3.40468			1.08292	-0.91791
1.17849	-2.1176			1.1829	-3.38327			1.08192	-0.92753
1.17748	-2.12876			1.18189	-3.39987			1.08094	-0.9165
1.17648	-2.13394			1.1809	-3.39769			1.07992	-0.90719
1.17549	-2.12129			1.17991	-3.39468			1.07891	-0.93352
1.17449	-2.11484			1.17889	-3.38565			1.07792	-0.942
1.17349	-2.10439			1.1779	-3.39412			1.07692	-0.94613
1.17248	-2.10122			1.1769	-3.38674			1.07591	-0.94864
1.17149	-2.10792			1.17589	-3.39756			1.07491	-0.94562
1.17048	-2.09992			1.1749	-3.39414			1.07389	-0.97182
1.16948	-2.08863			1.17392	-3.39082			1.0729	-0.95813
1.1685	-2.08996			1.17291	-3.37594			1.0719	-0.9685
1.16749	-2.08624			1.17189	-3.36873			1.0709	-0.98065
1.1665	-2.08416			1.1709	-3.37478			1.0699	-0.97992
1.16551	-2.08301			1.1699	-3.37647			1.06891	-0.98867
1.16449	-2.08996			1.1689	-3.3755			1.06791	-0.97803
1.1635	-2.07484			1.16792	-3.36967			1.0669	-1.00074
1.16251	-2.07392			1.16693	-3.3841			1.0659	-0.99699
1.16148	-2.068			1.16593	-3.37657			1.06489	-1.00129
1.1605	-2.06312			1.16493	-3.37934			1.06392	-1.01595
1.15951	-2.05493			1.16392	-3.37671			1.0629	-1.02561
1.15849	-2.06154			1.16292	-3.37662			1.06191	-1.02027
1.15751	-2.05779			1.16192	-3.36862			1.06091	-1.02289
1.15651	-2.05538			1.16092	-3.36592			1.0599	-1.04137
1.15553	-2.04727			1.15993	-3.36735			1.05892	-1.05194
1.15452	-2.04481			1.15892	-3.36123			1.05792	-1.04279
1.1535	-2.04699			1.15792	-3.35728			1.05692	-1.04783
1.15252	-2.04776			1.15694	-3.35924			1.05591	-1.05962
1.15151	-2.02301			1.15594	-3.34965			1.0549	-1.05858
1.15052	-2.01343			1.15496	-3.35528			1.05393	-1.06485
1.14951	-2.0378			1.15394	-3.36231			1.0529	-1.06953
1.1485	-2.04335			1.15294	-3.34891			1.0519	-1.08328
1.14751	-2.02802			1.15192	-3.35995			1.05093	-1.07769
1.1465	-2.02037			1.15095	-3.35264			1.04993	-1.08618
1.1455	-2.02255			1.14993	-3.34826			1.04891	-1.10221
1.1445	-2.01918			1.14892	-3.34892			1.04792	-1.08863
1.14351	-2.01996			1.14793	-3.35336			1.04692	-1.0977
1.14251	-2.00756			1.14693	-3.33648			1.04592	-1.10018
1.14152	-1.98117			1.14593	-3.33939			1.04491	-1.11379
1.14053	-2.02399			1.14493	-3.34089			1.04391	-1.12065
1.13951	-2.01084			1.14394	-3.33553			1.04292	-1.11729
1.1385	-1.9992			1.14294	-3.32726			1.04191	-1.1306
1.13751	-1.99123			1.14195	-3.32727			1.04091	-1.13981
1.1365	-1.9944			1.14095	-3.31967			1.03992	-1.14329
1.13552	-1.99618			1.13993	-3.31224			1.03891	-1.14691
1.13451	-1.99383			1.13893	-3.33263			1.03792	-1.14844
1.13348	-1.98544			1.13794	-3.31335			1.03692	-1.16028
1.13248	-1.98304			1.13693	-3.3139			1.03593	-1.16395
1.13149	-1.98535			1.13594	-3.31213			1.0349	-1.1706
1.13049	-1.98174			1.13495	-3.30897			1.03391	-1.17362
1.1295	-1.97561			1.13395	-3.29657			1.0329	-1.17806
1.1285	-1.97729			1.13294	-3.30649			1.03191	-1.18524
1.1275	-1.97849			1.13194	-3.2927			1.03091	-1.19725
1.12651	-1.96169			1.13095	-3.28942			1.02991	-1.20953
1.12552	-1.95969			1.12993	-3.29128			1.02891	-1.21592
1.1245	-1.9709			1.12896	-3.2791			1.02792	-1.21585
1.12351	-1.97005			1.12796	-3.27012			1.02693	-1.22046
1.12251	-1.96033			1.12694	-3.27073			1.02591	-1.22
1.12152	-1.95619			1.12595	-3.25909			1.02492	-1.22868
1.1205	-1.9578			1.12493	-3.25713			1.02391	-1.23871
1.11951	-1.95729			1.12394	-3.26656			1.02292	-1.24865
1.1185	-1.95801			1.12295	-3.25182			1.02192	-1.26364
1.1175	-1.95282			1.12194	-3.24317			1.02091	-1.2769
1.11652	-1.95192			1.12096	-3.23484			1.01991	-1.27406
1.11551	-1.95367			1.11995	-3.22888			1.01891	-1.28086
1.11451	-1.95247			1.11895	-3.22336			1.01791	-1.26878
1.11348	-1.94079			1.11794	-3.21816			1.01689	-1.27347
1.1125	-1.94252			1.11694	-3.20921			1.0159	-1.28926
1.11151	-1.94289			1.11594	-3.19552			1.01491	-1.30376
1.11053	-1.93665			1.11494	-3.18891			1.01392	-1.28878
1.10952	-1.93547			1.11395	-3.17687			1.01292	-1.29126
1.10851	-1.92932			1.11293	-3.16574			1.01192	-1.28777
1.10752	-1.93028			1.11195	-3.15636			1.01092	-1.30308
1.10653	-1.94833			1.11095	-3.15757			1.00993	-1.28887
1.10553	-1.93283			1.10994	-3.13603			1.00894	-1.27243
1.10453	-1.93537			1.10895	-3.13399			1.00793	-1.31443
1.1035	-1.92534			1.10795	-3.12271			1.00691	-1.33994
1.10251	-1.93076			1.10696	-3.10159			1.00593	-1.34696
1.10153	-1.92688			1.10597	-3.08993			1.00494	-1.34454
1.10053	-1.92113			1.10494	-3.08578			1.00395	-1.35588
1.09952	-1.91816			1.10395	-3.06735			1.00293	-1.35473
1.09852	-1.91571			1.10295	-3.06545			1.00192	-1.37023
1.09753	-1.91552			1.10194	-3.06082			1.00094	-1.35334
1.09653	-1.92221			1.10096	-3.04472			0.99995	-1.38043
1.09553	-1.91482			1.09995	-3.03777			0.99895	-1.3847
1.09451	-1.92189			1.09895	-3.03163			0.99794	-1.39154
1.09351	-1.90913			1.09795	-3.0141			0.99693	-1.40397
1.09252	-1.91445			1.09696	-2.99827			0.99594	-1.4061
1.09153	-1.90734			1.09596	-2.98715			0.99494	-1.42347
1.09053	-1.90548			1.09495	-2.97282			0.99393	-1.42473
1.08953	-1.88769			1.09394	-2.9673			0.99294	-1.42199
1.08852	-1.90247			1.09294	-2.95661			0.99193	-1.46862
1.08754	-1.9066			1.09195	-2.94245			0.99093	-1.49078
1.08655	-1.9065			1.09094	-2.93263			0.98991	-1.4753
1.08555	-1.90287			1.08995	-2.93125			0.98894	-1.46773
1.08454	-1.89903			1.08896	-2.91514			0.98793	-1.45347
1.08353	-1.90019			1.08797	-2.90497			0.98693	-1.43837
1.08254	-1.89939			1.08695	-2.89			0.98593	-1.4695
1.08153	-1.90012			1.08596	-2.88285			0.98495	-1.48296
1.08054	-1.8976			1.08496	-2.86651			0.98394	-1.49713
1.07955	-1.90033			1.08394	-2.86901			0.98295	-1.50225
1.07851	-1.93088			1.08296	-2.85231			0.98196	-1.50273
1.07754	-1.88929			1.08196	-2.83285			0.98095	-1.51137
1.07656	-1.87774			1.08096	-2.82611			0.97993	-1.52499
1.07555	-1.89124			1.07995	-2.82562			0.97894	-1.53038
1.07456	-1.89247			1.07897	-2.81195			0.97794	-1.53358
1.07354	-1.89422			1.07796	-2.79897			0.97694	-1.51282
1.07256	-1.88982			1.077	-2.78725			0.97593	-1.55134
1.07157	-1.8891			1.07598	-2.77661			0.97493	-1.54019
1.07054	-1.89174			1.07498	-2.76863			0.97395	-1.55285
1.06954	-1.89504			1.07398	-2.76473			0.97295	-1.5695
1.06852	-1.89196			1.07296	-2.76994			0.97195	-1.49931
1.06755	-1.88807			1.07197	-2.75804			0.97095	-1.51344
1.06656	-1.88528			1.07099	-2.74695			0.96995	-1.51786
1.06556	-1.89274			1.06998	-2.73721			0.96893	-1.51857
1.06454	-1.88627			1.06896	-2.73543			0.96795	-1.52387
1.06357	-1.88393			1.06799	-2.72255			0.96693	-1.53467
1.06256	-1.88537			1.06697	-2.71598			0.96595	-1.53983
1.06156	-1.88486			1.06599	-2.70471			0.96493	-1.54439
1.06054	-1.8896			1.06497	-2.69588			0.96394	-1.55637
1.05957	-1.88334			1.06398	-2.68874			0.96294	-1.55665
1.05856	-1.88559			1.06299	-2.68436			0.96193	-1.57431
1.05758	-1.88003			1.06198	-2.67831			0.96096	-1.58293
1.05656	-1.89075			1.06098	-2.67223			0.95993	-1.59058
1.05554	-1.88171			1.05998	-2.66024			0.95894	-1.59855
1.05455	-1.88364			1.05898	-2.65294			0.95795	-1.59651
1.05356	-1.88707			1.05797	-2.64966			0.95695	-1.60543
1.05257	-1.88478			1.05699	-2.65535			0.95596	-1.60516
1.05156	-1.88671			1.05598	-2.65183			0.95493	-1.61759
1.05054	-1.88451			1.05496	-2.63521			0.95394	-1.6246
1.04958	-1.88485			1.05398	-2.64641			0.95296	-1.63319
1.04856	-1.88914			1.05299	-2.6594			0.95194	-1.62761
1.04757	-1.88476			1.052	-2.64523			0.95096	-1.63831
1.04657	-1.88626			1.05099	-2.59599			0.94995	-1.65567
1.04556	-1.89299			1.05	-2.58877			0.94894	-1.66664
1.04457	-1.89087			1.04898	-2.58749			0.94796	-1.68098
1.04356	-1.89187			1.04799	-2.59486			0.94696	-1.6961
1.04256	-1.89184			1.04699	-2.61187			0.94597	-1.69754
1.04155	-1.89179			1.04601	-2.60993			0.94496	-1.70531
1.04058	-1.89133			1.045	-2.60193			0.94396	-1.70299
1.03956	-1.89094			1.04401	-2.59592			0.94294	-1.71292
1.03857	-1.89649			1.043	-2.62917			0.94195	-1.73078
1.03757	-1.89598			1.042	-2.62718			0.94095	-1.74245
1.03657	-1.89462			1.04101	-2.56054			0.93994	-1.74579
1.03557	-1.89605			1.04	-2.54836			0.93894	-1.74422
1.03456	-1.894			1.039	-2.57206			0.93793	-1.75331
1.03357	-1.89843			1.03801	-2.57098			0.93695	-1.75895
1.03257	-1.90341			1.03699	-2.57251			0.93597	-1.75718
1.03157	-1.90365			1.03601	-2.56098			0.93495	-1.77196
1.03057	-1.90164			1.035	-2.57002			0.93396	-1.77434
1.02956	-1.90741			1.03399	-2.57362			0.93295	-1.78142
1.02858	-1.90117			1.033	-2.58411			0.93195	-1.79256
1.02757	-1.90778			1.03202	-2.58505			0.93094	-1.79413
1.02657	-1.90897			1.031	-2.582			0.92996	-1.80792
1.02555	-1.90883			1.03	-2.57293			0.92896	-1.82059
1.02457	-1.91594			1.02901	-2.56692			0.92796	-1.83328
1.02357	-1.91003			1.02801	-2.55792			0.92698	-1.84326
1.02256	-1.91694			1.02701	-2.56209			0.92596	-1.84475
1.02157	-1.91797			1.026	-2.56719			0.92496	-1.84977
1.02058	-1.92013			1.025	-2.56463			0.92396	-1.86012
1.01957	-1.92158			1.024	-2.56299			0.92296	-1.86761
1.01859	-1.91986			1.02301	-2.56266			0.92196	-1.87812
1.01757	-1.92734			1.02202	-2.5648			0.92096	-1.8783
1.01659	-1.92845			1.02103	-2.55534			0.91996	-1.89418
1.01556	-1.93182			1.01998	-2.55794			0.91895	-1.90302
1.01457	-1.93217			1.01903	-2.55479			0.91795	-1.91555
1.01357	-1.93549			1.01802	-2.56297			0.91695	-1.92949
1.01256	-1.93151			1.01702	-2.55876			0.91595	-1.93561
1.01157	-1.94137			1.01601	-2.5621			0.91495	-1.93642
1.01057	-1.93896			1.01499	-2.56388			0.91396	-1.95331
1.00956	-1.94581			1.01403	-2.56385			0.91295	-1.9569
1.00858	-1.94948			1.01301	-2.5618			0.91196	-1.97907
1.00757	-1.94885			1.012	-2.56382			0.91096	-1.9836
1.00656	-1.95523			1.011	-2.56163			0.90997	-1.99209
1.00556	-1.95739			1.01	-2.57165			0.90897	-2.00567
1.00457	-1.95615			1.00902	-2.56838			0.90797	-2.02033
1.00358	-1.95747			1.00802	-2.5542			0.90696	-2.01273
1.00258	-1.96363			1.00701	-2.56573			0.90598	-2.02644
1.00158	-1.96536			1.00601	-2.61755			0.90499	-2.05308
1.00059	-1.97144			1.005	-2.61308			0.90397	-2.0556
0.99959	-1.97292			1.00403	-2.52744			0.90298	-2.06599
0.99861	-1.98043			1.00302	-2.53418			0.90198	-2.08242
0.99758	-1.97973			1.00204	-2.5467			0.90098	-2.09638
0.9966	-1.98148			1.00101	-2.55508			0.9	-2.10425
0.99559	-1.98459			1.00002	-2.57674			0.89899	-2.10594
0.99459	-1.99151			0.99905	-2.57008			0.89798	-2.11227
0.99361	-1.99644			0.99803	-2.56835			0.89697	-2.13398
0.9926	-2.00154			0.99704	-2.58026			0.89599	-2.14213
0.9916	-2.00031			0.99603	-2.56175			0.89498	-2.15172
0.99059	-2.00657			0.99503	-2.55263			0.89396	-2.16724
0.98959	-2.01398			0.99405	-2.54809			0.89296	-2.18115
0.9886	-2.01239			0.99305	-2.5639			0.89197	-2.19034
0.98761	-2.01723			0.99204	-2.5723			0.89099	-2.19861
0.9866	-2.02278			0.99104	-2.59538			0.88995	-2.2091
0.98558	-2.03374			0.99004	-2.65271			0.88897	-2.22979
0.9846	-2.03275			0.98904	-2.60725			0.88795	-2.2421
0.98359	-2.03915			0.98803	-2.50288			0.88697	-2.2562
0.98257	-2.04536			0.98702	-2.5624			0.88597	-2.26473
0.98159	-2.04537			0.98602	-2.58586			0.88499	-2.27842
0.9806	-2.05178			0.98503	-2.59234			0.88396	-2.29345
0.9796	-2.05996			0.98403	-2.58545			0.88297	-2.30438
0.97858	-2.06014			0.98304	-2.58611			0.88198	-2.32131
0.97757	-2.06942			0.98201	-2.58219			0.88097	-2.33725
0.97658	-2.07472			0.98104	-2.59104			0.87996	-2.34272
0.97558	-2.07861			0.98004	-2.59587			0.87896	-2.3623
0.9746	-2.08594			0.97903	-2.60214			0.87798	-2.36847
0.9736	-2.09035			0.97802	-2.61585			0.87698	-2.37517
0.97258	-2.09437			0.97702	-2.61238			0.87596	-2.39854
0.97159	-2.10185			0.97602	-2.61618			0.87496	-2.40934
0.9706	-2.10764			0.97504	-2.61131			0.87396	-2.41988
0.9696	-2.11605			0.97403	-2.60461			0.87296	-2.43959
0.96862	-2.11971			0.97301	-2.59985			0.87196	-2.45155
0.96761	-2.12376			0.97202	-2.60728			0.87097	-2.46443
0.9666	-2.13844			0.97102	-2.60984			0.86996	-2.48057
0.96562	-2.13806			0.97004	-2.62122			0.86896	-2.49149
0.96458	-2.14671			0.96902	-2.61699			0.86798	-2.50887
0.96361	-2.14853			0.96803	-2.61642			0.86697	-2.53082
0.96261	-2.16015			0.96704	-2.61876			0.86596	-2.54521
0.9616	-2.16531			0.96601	-2.62873			0.86496	-2.56201
0.96061	-2.1795			0.96504	-2.64304			0.86395	-2.58919
0.95961	-2.17745			0.96403	-2.66402			0.86296	-2.60626
0.9586	-2.18818			0.96305	-2.65687			0.86197	-2.62052
0.95761	-2.20078			0.96202	-2.62354			0.86097	-2.63542
0.95661	-2.20689			0.96102	-2.61869			0.85997	-2.65079
0.95561	-2.21592			0.96002	-2.64733			0.85897	-2.6716
0.95462	-2.22214			0.95902	-2.66186			0.85797	-2.68836
0.9536	-2.23053			0.95802	-2.64822			0.85698	-2.69703
0.95261	-2.23763			0.95701	-2.65366			0.85598	-2.71902
0.95162	-2.24802			0.95602	-2.66458			0.85499	-2.73775
0.95063	-2.2588			0.95502	-2.68067			0.85398	-2.76259
0.94963	-2.26122			0.95402	-2.68432			0.85295	-2.78215
0.94863	-2.27707			0.95302	-2.679			0.85198	-2.80141
0.94762	-2.28927			0.95202	-2.6749			0.85097	-2.81302
0.94661	-2.29436			0.95103	-2.6905			0.84998	-2.83857
0.94562	-2.30555			0.95003	-2.69479			0.84898	-2.8562
0.94462	-2.31854			0.94905	-2.70444			0.84798	-2.87371
0.94361	-2.32311			0.94802	-2.70441			0.84699	-2.89166
0.94262	-2.33896			0.94703	-2.70808			0.84597	-2.90679
0.94163	-2.34345			0.94604	-2.71494			0.84496	-2.94167
0.94063	-2.35981			0.94503	-2.73072			0.84398	-2.96516
0.93961	-2.37128			0.94403	-2.734			0.84298	-2.98673
0.93862	-2.37416			0.94303	-2.74367			0.84197	-3.00682
0.93761	-2.39464			0.94202	-2.75903			0.84098	-3.03078
0.93661	-2.40352			0.94102	-2.75845			0.83997	-3.05436
0.93561	-2.41533			0.94002	-2.73763			0.83897	-3.07788
0.93461	-2.42747			0.93903	-2.75966			0.83799	-3.10728
0.9336	-2.44219			0.93803	-2.77399			0.83697	-3.12962
0.9326	-2.44937			0.93704	-2.77802			0.83599	-3.15065
0.93162	-2.46373			0.93602	-2.79052			0.83497	-3.18039
0.93061	-2.47492			0.93503	-2.79754			0.83399	-3.19786
0.92962	-2.48857			0.93402	-2.80893			0.833	-3.22577
0.92871	-2.49896			0.93302	-2.81789			0.83199	-3.25257
